# Supplementary material for: Evidence for igneous differentiation in Sudbury Igneous Complex and impact-driven evolution of terrestrial planet proto-crusts
Source: Nat Commun. 2019 Jan 31;10:508. doi: 10.1038/s41467-019-08467-9 (PMC6355857; doi:10.1038/s41467-019-08467-9)
Supplement: Supplementary file 3 — Supplementary Data 1 [file 41467_2019_8467_MOESM3_ESM.xls]

## Sheet: Table 1
	Table 1: Major and trace element data for rocks from the Elm street and Creighton traverses, South Range (Sudbury Igneous Complex, Canada) (Fig. 5; 7a, c, d)
N	Sample	Rock Type	Section	Height	SiO2	TiO2	Al2O3	FeO*	MnO	MgO	CaO	Na2O	K2O	P2O5	Cr2O3	SO3	LOI-1000	S	Rb	Ba	K	Th	U	Nb	Ta	La	Ce	Pr	Sr	P	Nd	Zr	Hf	Sm	Eu	Gd	Tb	Ti	Dy	Y	Ho	Er	Tm	Yb	Lu	Total
				(m)	wt%	wt%	wt%	wt%	wt%	wt%	wt%	wt%	wt%	wt%	wt%	wt%	wt%	ppm	ppm	ppm	wt%	ppm	ppm	ppm	ppm	ppm	ppm	ppm	ppm	wt%	ppm	ppm	ppm	ppm	ppm	ppm	ppm	wt%	ppm	ppm	ppm	ppm	ppm	ppm	ppm	wt%
					0.01	0.01	0.01		0.01	0.01	0.01	0.01	0.01	0.002	0.01	0.01	0.01	50	0.05	0.1		0.01	0.01	0.05	0.01	0.01	0.01	0.01	0.05		0.01	0.1	0.05	0.01	0.01	0.01	0.01		0.5	0.05	0.01	0.01	0.01	0.05	0.01
1	S/2-561	Sublayer	Elm street	12.68	58.6	0.6	16.17	6.69451	0.1	4.07	5.81	3.36	1.66	0.16	0.04	na	1.11	215	51.49	584.385	1.37805	8.235	1.74	11.685	0.728	31.81	65.08	7.68	436.165	0.0698272	29.615	174.28	4.965	5.965	1.675	5.96	0.907	0.3597	5.585	33.005	1.211	3.655	0.522	3.935	0.558	98.645
2	S/2-562	Basal mafic norite	Elm street	26.3153	56.12	0.77	13.18	8.80904	0.14	7.45	5.1	2.59	1.85	0.17	0.3	na	1.66	597	60.095	566.56	1.53578	6.08	1.13	8.14	0.49	27.92	55.39	6.3	296.435	0.0741914	24.68	47.415	1.395	4.54	1.19	3.885	0.591	0.461615	3.34	18.545	0.686	1.895	0.278	1.885	0.277	98.6263
3	S/2-563	Basal mafic norite	Elm street	48.6112	57.81	0.6	13.52	8.0982	0.12	6.95	4.44	2.57	2.06	0.15	0.21	na	2.3	283	55.725	545.525	1.71011	7.33	1.675	6.755	1.21	31.495	60.215	7.335	280.875	0.065463	26.525	94.43	2.765	5.2	1.245	4.095	0.65	0.3597	3.82	19.84	0.775	2.105	0.345	2.02	0.305	99.2132
4	S/2-564	Basal mafic norite	Elm street	80.4802	56.27	0.66	12.79	8.76405	0.14	8.12	5.26	2.34	1.72	0.17	0.3	na	1.9	1055	53.385	434.085	1.42786	5.76	1.25	5.835	0.895	26.69	55.185	6.665	286.505	0.0741914	25.395	108.46	2.965	4.78	1.12	3.97	0.605	0.39567	3.39	18.205	0.735	1.87	0.32	1.87	0.32	98.9792
5	S/2-565	Basal mafic norite	Elm street	103.883	54.17	0.64	13.14	9.05199	0.15	8.82	6.36	2.52	0.99	0.21	0.11	na	1.96	1487	25.52	355.62	0.821849	4.44	1.085	4.69	0.99	20.79	42.88	5.245	416.775	0.0916482	20.38	80.03	2.255	4.065	1.19	3.515	0.5	0.38368	3	15.325	0.635	1.725	0.285	1.645	0.28	98.53
6	S/2-566	Basal mafic norite	Elm street	136.792	55.54	0.52	13.01	8.5571	0.16	8.97	5.45	2.31	1.24	0.18	0.1	na	2.14	501	37.48	427.59	1.02939	3.92	0.86	4.845	1.145	24.07	47.47	5.805	348.27	0.0785556	21.415	104.76	2.805	4.03	1.12	3.555	0.535	0.31174	3.095	16.505	0.635	1.77	0.295	1.84	0.315	98.4728
7	S/2-567	Basal mafic norite	Elm street	164.476	55.46	0.52	13.08	9.19596	0.17	9.06	5.61	2.06	1.37	0.13	0.1	na	1.9	419	38.935	628.83	1.13731	5.035	1.15	5.165	1.045	22.05	44.21	5.145	358.5	0.0567346	19.68	87.3	2.325	3.785	1.025	3.065	0.465	0.31174	2.865	15.37	0.615	1.775	0.265	1.715	0.275	98.9595
8	S/2-568	Basal mafic norite	Elm street	204.538	56.42	0.59	15.67	7.36036	0.13	6.73	6.66	2.69	1.39	0.18	0.06	na	0.41	527	39.83	473.265	1.15391	5.295	1.275	5.9	1.26	26.085	52.39	6.29	436.8	0.0785556	23.655	124.015	3.18	4.17	1.105	3.69	0.51	0.353705	2.95	15.9	0.645	1.695	0.26	1.695	0.275	98.5579
9	S/2-569	Basal mafic norite	Elm street	276.883	56.99	0.49	17.51	5.94768	0.09	5.65	7.19	2.88	1.31	0.11	0.04	na	1.01	33	38.65	469.545	1.0875	5.385	1.24	5.405	1.15	23.435	45.6	5.385	489.935	0.0480062	19.835	123.015	3.185	3.495	1.14	3.135	0.455	0.293755	2.605	13.51	0.535	1.51	0.24	1.505	0.23	99.4426
10	S/2-570	Basal mafic norite	Elm street	321.885	56.28	0.48	17.27	6.68551	0.12	6.11	7.25	2.8	1.21	0.11	0.05	na	0.64	bdl	37.125	432.435	1.00448	4.695	1.065	5.215	1.04	22.52	44.675	5.23	491.455	0.0480062	19.59	76.19	2.08	3.495	1.065	2.945	0.42	0.28776	2.485	12.865	0.525	1.43	0.22	1.46	0.225	99.1933
11	S/2-574	Basal mafic norite	Elm street	487.815	54.97	0.38	18.08	5.91169	0.09	6.55	7.06	2.62	1.42	0.13	0.04	na	1.64	212	36.58	351.655	1.17881	3.915	0.883	3.805	0.246	19.69	38.53	4.365	495.605	0.0567346	16.25	114.265	2.83	2.885	0.987	2.38	0.35	0.22781	2.05	11.295	0.423	1.16	0.174	1.17	0.166	99.0892
12	S/2-531	Norite	Elm street	665.756	55.07	0.38	17.87	6.25361	0.1	6.68	7.27	2.53	1.2	0.07	0.04	na	1.73	900	31.83	351.955	0.99618	3.66	0.865	4.1	1.905	14.265	28.705	3.43	492.085	0.0305494	12.445	68.945	1.865	2.35	0.94	1.98	0.32	0.22781	1.835	9.735	0.385	1.065	0.175	1.08	0.17	99.446
13	S/2-530	Norite	Elm street	782.941	54.5	0.34	17.62	6.46056	0.13	7.15	7.45	2.61	0.9	0.08	0.04	na	1.14	910	23.025	300.32	0.747135	3.115	0.725	3.325	0.635	14.6	28.955	3.41	514.06	0.0349136	12.41	59.805	1.45	2.295	0.845	1.805	0.275	0.20383	1.7	8.685	0.345	0.97	0.145	0.965	0.165	98.6773
14	S/2-529	Norite	Elm street	851.237	54.28	0.32	18.11	6.46956	0.12	7.12	7.9	2.69	0.73	0.12	0.04	na	0.67	357	20.39	311.99	0.606009	2.765	0.65	2.845	0.925	17.08	34.07	4.105	536.185	0.0523704	14.77	47.835	1.365	2.535	0.935	2.29	0.32	0.19184	1.705	9.22	0.35	1	0.155	0.97	0.17	98.7837
15	813	Norite	Elm street	882	54.77	0.5	18.67	6.26261	0.12	6.37	7.92	2.88	1.02	0.064	0.03	0.18	0.31	667	28.65	338.5	0.846753	2.88	0.67	4.67	0.26	15.08	30.27	3.61	537.52	0.0279309	13.04	69.8	3.02	2.3	0.97	1.93	0.28	0.29975	1.59	8.23	0.33	0.92	0.16	0.82	0.14	99.3178
16	S/2-528	Norite	Elm street	914.279	54.91	0.31	18.65	5.01189	0.09	6.28	8.04	2.75	1.17	0.1	0.03	na	1.53	253	33.055	304.38	0.971275	3.19	0.775	3.64	1.21	16.36	32.75	3.875	523.05	0.043642	14.2	62.185	1.705	2.435	0.87	1.96	0.29	0.185845	1.605	8.7	0.36	0.97	0.135	0.865	0.125	99.0503
17	818	Norite	Elm street	930	55.41	0.32	18.76	6.07365	0.12	6.33	7.9	2.99	0.83	0.066	0.03	0.16	0.49	670	26.73	341.2	0.689025	3.11	0.67	3.06	0.22	15.22	31.3	3.63	497.71	0.0288037	13.27	48.7	2.52	2.4	0.91	1.87	0.25	0.19184	1.66	7.81	0.33	0.92	0.13	0.78	0.14	99.6909
18	814	Norite	Elm street	976	54.75	0.34	18.55	5.90269	0.11	6.2	8.07	2.79	0.88	0.044	0.03	0.1	1.81	534	26.98	271.4	0.730532	2.71	0.58	2.56	0.18	12.68	25.91	3.04	470.72	0.0192025	11.07	43.5	2.17	1.95	0.75	1.69	0.24	0.20383	1.43	7.38	0.3	0.9	0.13	0.78	0.12	99.7635
19	S/2-527	Norite	Elm street	985.907	54.5	0.35	18.06	6.19962	0.14	6.53	8.29	2.66	1.01	0.08	0.03	na	1.23	527	25.28	322.545	0.838452	2.815	0.59	3.09	0.88	14.19	27.69	3.285	506.605	0.0349136	12.19	62.1	1.655	2.32	0.785	1.805	0.26	0.209825	1.605	8.57	0.33	0.895	0.145	0.94	0.16	99.2855
20	817	Norite	Elm street	998	55.08	0.33	18.39	6.25361	0.12	6.35	8.52	2.82	0.96	0.077	0.03	0.09	0.38	411	26.03	296.8	0.796944	2.73	0.64	3.01	0.19	14.01	29.07	3.43	498.41	0.0336043	12.59	51.7	2.37	2.45	0.81	1.91	0.29	0.197835	1.54	8.36	0.33	0.97	0.13	0.85	0.13	99.5819
21	815	Norite	Elm street	1000	55.26	0.3	18.18	6.50555	0.12	6.58	8.51	2.81	0.9	0.072	0.03	0.24	0.29	1062	26.05	301.1	0.747135	2.71	0.66	2.68	0.2	14.21	29.7	3.61	479.44	0.0314222	13.38	49.9	2.68	2.3	0.78	1.92	0.29	0.17985	1.64	8.02	0.33	0.96	0.14	0.85	0.15	100.046
22	S/2-526	Norite	Elm street	1012.86	54.81	0.32	18.33	5.69573	0.11	6.24	8.66	2.75	0.92	0.06	0.02	na	0.98	248	25.15	309.44	0.763738	2.885	0.647	2.665	0.181	14.805	28.3	3.2	533.365	0.0261852	12.54	48.935	1.32	2.4	0.825	1.76	0.267	0.19184	1.58	8.775	0.343	0.926	0.132	0.904	0.135	99.0778
23	S/2-525	Norite	Elm street	1026.54	54.8	0.35	18.41	5.89369	0.11	6.21	8.49	2.79	0.91	0.08	0.03	na	0.39	254	23.76	335.265	0.755437	3.11	0.665	3.205	0.192	15.88	30.575	3.315	536.55	0.0349136	13.475	59.38	1.65	2.455	0.907	1.905	0.305	0.209825	1.79	9.175	0.349	0.976	0.125	0.974	0.162	98.6493
24	S/2-524	Norite	Elm street	1042.98	54.96	0.32	18.08	6.12764	0.12	6.57	8.1	2.79	0.93	0.05	0.02	na	0.4	258	24.21	332.715	0.77204	3.09	0.63	2.88	0.182	15.175	28.475	3.21	530.745	0.021821	12.2	58.97	1.56	2.185	0.758	1.725	0.269	0.19184	1.57	8.58	0.322	0.997	0.128	0.96	0.144	98.6507
25	816	Norite	Elm street	1050	55.08	0.29	18.58	6.59553	0.12	6.56	8.08	2.91	0.87	0.049	0.03	0.3	0.14	1144	22.65	286.7	0.72223	2.47	0.6	2.59	0.18	12.1	24.55	2.82	492.11	0.0213846	10.39	46.9	2.13	1.94	0.82	1.46	0.24	0.173855	1.38	6.92	0.27	0.8	0.12	0.8	0.13	99.861
26	S/2-523	Norite	Elm street	1057.49	54.55	0.32	18.17	6.3076	0.11	6.66	8.29	2.75	0.9	0.13	0.03	na	0.48	708	22.945	321.61	0.747135	2.91	0.647	2.93	0.179	18.135	35.675	4.155	552.83	0.0567346	15.965	64.635	1.625	3.03	0.855	2.28	0.317	0.19184	2	9.79	0.379	0.988	0.143	1.088	0.157	98.9331
27	S/2-522	Norite	Elm street	1068.17	54.86	0.35	18.37	6.01066	0.11	6.32	8.27	2.74	0.84	0.04	0.02	na	0.66	329	23.465	326.65	0.697326	2.975	0.61	3.23	0.211	14.01	25.8	2.875	547.36	0.0174568	10.98	59.32	1.465	1.925	0.805	1.68	0.259	0.209825	1.52	8.2	0.303	0.841	0.139	0.935	0.144	98.7818
28	S/2-521	Norite	Elm street	1073.68	54.66	0.34	18.61	6.21762	0.11	6.55	7.94	2.81	0.88	0.07	0.02	na	0.41	352	21.6	325.545	0.730532	2.59	0.579	3.145	0.208	14.995	27.89	3.115	554.39	0.0305494	12.09	54.94	1.42	2.05	0.728	1.705	0.239	0.20383	1.43	7.925	0.298	0.874	0.129	0.847	0.113	98.8109
29	S/2-520	Norite	Elm street	1123.78	53.96	0.33	17.96	6.19962	0.12	6.54	7.87	2.67	0.87	0.11	0.02	na	1.93	140	22.59	305.26	0.72223	2.635	0.657	2.955	0.189	17.175	33.44	3.8	533.98	0.0480062	14.19	59.775	1.605	2.515	0.956	1.955	0.278	0.197835	1.65	8.845	0.333	0.894	0.14	0.952	0.145	98.7512
30	S/2-519	Norite	Elm street	1152.39	54.17	0.33	18.11	6.24461	0.11	6.58	7.83	2.57	0.98	0.06	0.02	na	1.96	209	26.21	290.065	0.813547	3.02	0.625	2.93	0.178	14.32	27.065	3.1	501.075	0.0261852	11.605	57.535	1.5	2.16	0.806	1.695	0.249	0.197835	1.55	8.29	0.308	0.897	0.127	0.891	0.136	99.1363
31	S/2-518	Norite	Elm street	1180.7	54.6	0.34	18.14	6.10964	0.11	6.49	7.83	2.68	0.98	0.09	0.03	na	1.81	1004	26.455	290.97	0.813547	2.92	0.66	3.37	1.205	16.24	32.09	3.73	529.32	0.0392778	13.995	51.005	1.4	2.52	0.925	2.085	0.3	0.20383	1.735	8.725	0.35	0.88	0.16	0.98	0.15	99.4762
32	S/2-517	Norite	Elm street	1198.04	54.31	0.29	18.16	6.19962	0.11	6.56	7.63	2.65	0.93	0.05	0.02	na	2.06	184	25.85	275.12	0.77204	2.835	0.604	2.605	0.175	14.26	26.795	3.005	505.145	0.021821	11.54	73.09	1.785	2.01	0.795	1.695	0.241	0.173855	1.58	8.235	0.309	0.855	0.132	0.917	0.138	99.138
33	S/2-516	Norite	Elm street	1336.92	54.55	0.34	17.94	6.50555	0.12	6.53	8.03	2.74	0.9	0.09	0.03	na	0.85	277	27.435	336.925	0.747135	3.4	0.723	3.21	0.204	17.405	33.335	3.805	538.115	0.0392778	14.415	50.225	1.365	2.605	0.834	2.01	0.282	0.20383	1.69	9.27	0.347	1.04	0.136	0.987	0.127	98.8152
34	S/2-515	Norite	Elm street	1545.17	54.91	0.39	17.96	6.56854	0.12	6.2	8.42	2.81	1.03	0.07	0.03	na	0.46	240	25.735	347.49	0.855055	3.23	0.701	3.375	0.215	15.975	30.25	3.38	552.085	0.0305494	13.275	103.915	2.56	2.605	0.974	2.06	0.297	0.233805	1.79	9.55	0.353	1.058	0.139	0.985	0.147	99.1655
35	S/2-575	Norite	Elm street	1629.56	53.98	0.39	17.54	6.71251	0.11	6.33	8.31	2.6	1	0.06	0.02	na	1.42	234	31.49	279.33	0.83015	2.935	0.665	3.345	1.255	13.985	27.04	3.275	495.605	0.0261852	11.66	54.315	1.565	1.99	0.965	1.865	0.29	0.233805	1.71	8.665	0.335	0.895	0.15	0.97	0.16	98.6611
36	819	Norite	Elm street	1678	54.13	0.37	17.62	6.86547	0.13	6.4	8	2.62	1.07	0.068	0.03	0.18	1.73	760	32.23	342.4	0.888261	2.94	0.54	2.68	0.19	14.31	29.2	3.56	458.63	0.0296766	12.62	46.3	2.34	2.46	0.86	1.93	0.27	0.221815	1.7	8.26	0.33	0.93	0.14	0.9	0.14	99.4318
37	S/2-576	Norite	Elm street	1724.69	54.84	0.38	17.92	6.34359	0.12	6	8.21	2.75	1.02	0.06	0.03	na	1.46	11	32.855	289.27	0.846753	3.35	0.66	3.38	0.9	13.835	26.78	3.205	510.025	0.0261852	11.745	74.595	2.02	2.305	0.805	1.86	0.265	0.22781	1.66	8.97	0.355	0.93	0.16	0.99	0.17	99.2935
38	S/2-577	Norite	Elm street	1801.72	54.48	0.39	17.93	6.47856	0.11	6.07	8.19	2.69	0.96	0.12	0.02	na	1.65	36	29.9	260.03	0.796944	2.69	0.642	2.955	0.162	16.955	33.455	3.855	515.165	0.0523704	14.38	57.09	1.555	2.655	0.962	2.305	0.296	0.233805	1.85	9.75	0.349	1.099	0.143	1.056	0.158	99.2447
39	487-4B	Norite	Elm street	1865	54.3	0.4	17.09	7.09942	0.12	6.27	7.81	2.58	1.04	0.078	0.03	0.24	1.78	980	38.69	275.6	0.863356	3.03	0.66	3.33	0.22	14.58	30.24	3.61	421.38	0.0340408	13.36	54.8	2.85	2.55	0.83	2.08	0.29	0.2398	1.8	8.38	0.35	1.04	0.15	0.94	0.13	99.0711
40	487-3B	Norite	Elm street	1868.5	54.79	0.4	17.54	6.53255	0.12	6.09	8.29	2.71	1.05	0.1	0.03	0.16	1.39	611	36.19	267.7	0.871658	3.5	0.72	3.2	0.21	15.65	32.81	3.91	441.25	0.043642	14.37	51.5	2.49	2.79	0.87	2.26	0.31	0.2398	1.87	9.38	0.38	1.09	0.16	0.93	0.15	99.3962
41	487-2B	Norite	Elm street	1870.3	54.64	0.36	18.26	6.41557	0.08	6.25	6.62	2.59	1.39	0.043	0.03	0.18	2.44	716	39.64	273.4	1.15391	3.68	0.68	2.9	0.19	12.46	25.95	3.06	427.43	0.0187661	11.18	38.2	2.09	2.01	0.85	1.71	0.29	0.21582	1.83	8.52	0.35	1.01	0.16	0.88	0.14	99.5005
42	487-1B	Norite	Elm street	1872.7	54.67	0.37	17.55	6.44257	0.12	6.05	8.44	2.76	1	0.077	0.03	0.22	1.51	884	35.33	280.9	0.83015	3.36	0.73	2.8	0.21	14.69	30.31	3.61	445.93	0.0336043	13.34	53.5	2.46	2.4	0.87	2.03	0.32	0.221815	1.9	9.39	0.4	1.09	0.16	1.08	0.15	99.4698
43	487 (0)	Norite	Elm street	1874	55.29	0.4	17.59	6.12764	0.12	5.79	8.55	2.84	0.97	0.039	0.03	0.21	1.37	794	34.07	266	0.805246	3.77	0.7	3.25	0.21	14.34	29.19	3.44	456.62	0.0170204	12.5	43.3	2.19	2.56	0.79	2.13	0.32	0.2398	1.82	8.87	0.35	1.07	0.16	0.95	0.15	99.5402
44	487-1A	Norite	Elm street	1876.1	54.72	0.36	17.8	6.21762	0.12	6.03	8.88	2.84	0.96	0.046	0.03	0.24	1.28	931	35.34	270	0.796944	3.34	0.64	2.62	0.2	13.52	26.93	3.19	464.93	0.0200753	11.4	43	2.21	2.34	0.8	1.79	0.28	0.21582	1.69	8.16	0.33	0.99	0.16	0.88	0.13	99.7472
45	487-2A	Norite	Elm street	1877.8	55.05	0.38	17.22	6.2806	0.13	6.11	8.55	2.71	1.13	0.032	0.03	0.12	1.42	470	34.74	266.5	0.93807	3.63	0.71	3	0.22	13.79	27.65	3.22	447.51	0.0139654	12.54	25.7	1.52	2.38	0.82	1.9	0.29	0.22781	1.87	8.54	0.36	1	0.17	0.95	0.13	99.3354
46	487-3A	Norite	Elm street	1879	54.82	0.4	17.29	6.83848	0.12	6.19	8.48	2.7	1.11	0.092	0.03	0.16	1.29	597	41.79	270.4	0.921467	3.01	0.61	3.04	0.21	15.07	31.46	3.82	449.59	0.0401506	13.73	51.9	2.53	2.57	0.78	2.16	0.33	0.2398	1.87	9.07	0.37	1.08	0.15	0.96	0.15	99.713
47	487-4A	Norite	Elm street	1886	55.18	0.42	17.48	5.72273	0.11	6.04	9.37	2.94	0.92	0.091	0.03	0.24	0.98	960	31.92	251.5	0.763738	3.49	0.64	3.13	0.21	15.14	32.38	3.86	474.77	0.0397142	13.85	25	1.43	2.84	0.81	2.16	0.31	0.25179	1.93	9.04	0.37	1.06	0.15	0.95	0.12	99.7489
48	S/2-578	Norite	Elm street	2047.09	55.53	0.52	17.69	6.01066	0.1	5.06	8.27	2.8	1.14	0.07	0.01	na	1.5	1055	41.375	409.245	0.946371	4.125	0.839	3.455	0.237	15.87	30.115	3.405	491.855	0.0305494	13.22	79.56	2.115	2.655	0.939	2.09	0.317	0.31174	1.83	10.69	0.408	1.18	0.169	1.125	0.18	98.9798
49	S/2-579	Norite	Elm street	2227.17	54.22	0.72	16.53	8.07121	0.12	5.66	8.1	2.7	1.09	0.08	0.02	na	1.37	bdl	34.76	357.28	0.904864	3.815	0.809	3.525	0.241	15.945	30.42	3.425	470.71	0.0349136	13.49	116.735	2.88	2.63	0.917	2	0.301	0.43164	1.945	10.655	0.369	1.077	0.165	1.15	0.174	98.868
50	876	Quatz gabbro	Elm street	2351	52.16	1.32	15.39	10.6536	0.14	4.96	8.35	2.54	1.45	0.172	0.01	0.34	1.64	1322	46.73	387.8	1.20372	4.25	0.91	3.87	0.28	19.13	40.54	5.03	404.13	0.0750642	19.12	43	2.33	3.82	1.09	3.15	0.46	0.79134	2.5	12.78	0.52	1.52	0.21	1.22	0.18	99.4665
51	877	Quatz gabbro	Elm street	2383	52.29	1.38	14.44	11.5534	0.14	5.78	7.95	2.48	1.33	0.158	0.02	0.43	0.89	1673	41.9	335.1	1.1041	4.14	0.88	3.55	0.27	16.04	33.51	4.15	373.23	0.0689544	16.04	69.4	3.53	3.45	1.11	2.98	0.43	0.82731	2.46	12.78	0.5	1.47	0.22	1.29	0.19	99.2232
52	878	Quatz gabbro	Elm street	2396	52.48	1.22	16.78	9.20495	0.13	4.27	8.13	2.92	1.54	0.137	0.01	0.27	1.67	1114	44.25	423.8	1.27843	3.71	0.87	3.6	0.25	17.27	35.99	4.46	459.81	0.0597895	16.36	64.6	2.97	3.36	1.19	2.81	0.42	0.73139	2.32	11.53	0.48	1.32	0.2	1.04	0.17	99.0719
53	879	Quatz gabbro	Elm street	2427	52.37	1.18	15.33	10.3477	0.13	5.05	8.22	2.32	1.6	0.208	0.02	0.31	1.37	1350	66.62	349.7	1.32824	4.21	0.91	4	0.28	20.5	43.75	5.34	400.51	0.0907754	20.35	41.7	2.2	4.08	1.21	3.33	0.49	0.70741	2.82	13.39	0.55	1.44	0.22	1.41	0.19	98.7885
54	580	Quatz gabbro	Elm street	2456.63	52.88	1.19	16.09	9.77183	0.13	4.71	7.94	2.92	1.42	0.165	bdl	0.27	1.06	1309	41.5	413.1	1.17881	4.95	1	4.6	0.32	21.1	44.59	5.37	440.6	0.0720093	20.02	62.9	3.43	3.96	1.21	3.33	0.49	0.713405	2.67	14.16	0.57	1.6	0.23	1.47	0.21	98.8808
55	883	Quatz gabbro	Elm street	2482.5	53.27	1.36	15.54	10.7796	0.13	4.5	7.89	2.76	1.47	0.201	0.01	0.3	0.81	1317	42.37	440.1	1.22032	4.59	1.01	4.69	0.32	21.66	45.81	5.62	416.6	0.0877204	21.26	49.2	2.65	4.34	1.18	3.32	0.49	0.81532	2.92	14.02	0.57	1.63	0.22	1.37	0.21	99.369
56	884	Quatz gabbro	Elm street	2486	52.86	1.38	15.12	11.0046	0.14	4.77	8.08	2.73	1.37	0.219	0.01	0.35	0.72	1412	38.19	356.7	1.13731	4.52	0.97	4.4	0.31	21.58	46.13	5.58	393.06	0.095576	21.62	47.4	2.64	3.83	1.14	3.59	0.51	0.82731	2.95	14.03	0.58	1.67	0.25	1.31	0.2	99.1015
57	890	Quatz gabbro	Elm street	2523	52.28	1.15	15.2	10.0688	0.13	4.83	7.79	2.79	1.49	0.739	0.01	0.28	1.92	1133	43.51	409.8	1.23692	4.65	0.93	3.9	0.27	22.8	50.4	6.35	404.73	0.322514	25.54	45.8	2.3	4.65	1.3	4.03	0.58	0.689425	3.15	15.39	0.64	1.68	0.23	1.31	0.2	98.9852
58	891	Quatz gabbro	Elm street	2570	52.81	1.2	15.43	9.51089	0.12	4.67	8.01	2.75	1.65	0.799	0.01	0.31	1.85	1240	45.17	501.1	1.36975	5.27	1.11	4.9	0.34	29.58	63.48	7.9	428.23	0.3487	30.95	50.3	2.66	6.1	1.5	5	0.66	0.7194	3.83	18.22	0.74	2	0.29	1.65	0.26	99.4399
59	S/2-581	Quatz gabbro	Elm street	2601.78	53.52	1.65	15.26	8.95301	0.15	4.68	7.93	2.9	1.21	0.62	0.01	na	1.23	532	29.345	384.74	1.00448	4.755	1.035	5.895	0.386	27.14	54.845	6.57	492.545	0.27058	26.62	94.14	2.53	5.125	1.485	4.275	0.57	0.989175	3.415	17.415	0.658	1.76	0.243	1.67	0.233	98.3563
60	S/2-582	Quatz gabbro	Elm street	2721.6	50.88	1.31	15.21	10.8516	0.14	4.45	8.45	3.06	1.03	0.96	0	na	1.69	712	35.1	369.97	0.855055	4.505	1.198	3.705	0.256	24.235	51.09	6.265	543.86	0.418963	26.785	86.7	2.31	5.33	1.8	4.725	0.63	0.785345	3.685	19.225	0.77	1.905	0.277	1.62	0.247	98.3349
61	934	Block of mafic norite	Elm street	2790	58.18	0.49	16.98	5.20084	0.1	4.75	6.01	2.73	2.8	0.072	0.02	0.06	1.48	217	106.03	485	2.32442	10.16	2.39	6.39	0.61	23.26	45.46	4.69	412.95	0.0314222	16.79	41.8	2.7	3.16	0.93	2.82	0.44	0.293755	2.69	15.33	0.54	1.66	0.25	1.56	0.22	99.0539
62	935	Block of mafic norite	Elm street	2804	58.81	0.34	16.11	5.79471	0.11	5.32	5.81	2.72	2.03	0.039	0.03	0.05	1.7	204	68.07	407.7	1.6852	9.24	1.96	4.67	0.41	21.83	42.07	4.38	367.22	0.0170204	15.76	89.6	4.27	3.04	0.83	2.6	0.39	0.20383	2.53	14.35	0.54	1.7	0.25	1.62	0.23	99.028
63	S/2-478	Block of mafic norite	Elm street	2811	57.55	0.35	15.39	6.47856	0.11	5.84	5.39	2.23	2.71	0.1	0.03	na	2.41	8	102.555	573.095	2.24971	9.935	2.275	4.45	0.359	26.145	49.305	5.545	308.725	0.043642	21.495	141.505	3.91	4.16	1.204	3.475	0.558	0.209825	3.455	19.22	0.71	2	0.327	2.37	0.355	98.7673
64	S/2-476	Block of mafic norite	Elm street	2861	60.52	0.58	14.54	6.07365	0.11	5.1	5.19	2.23	3.04	0.12	0.02	na	1.74	11	129.15	565.025	2.52366	14.545	2.565	7.29	0.573	30.495	57.585	6.14	280.2	0.0523704	22.695	114.895	3.195	4.24	0.937	3.695	0.589	0.34771	3.375	19.67	0.728	2.16	0.288	2.245	0.321	99.4394
65	S/2-475	Block of mafic norite	Elm street	2892	62.94	0.48	15.48	4.86792	0.07	3.92	3.65	3.21	3.06	0.12	0.02	na	1.31	bdl	142.07	560.255	2.54026	19.025	4.29	8.25	0.712	43.28	80.975	8.925	290.56	0.0523704	32.135	172.37	5.325	5.915	0.966	5.34	0.807	0.28776	4.915	28.4	1.037	2.955	0.443	3.105	0.45	99.3146
66	S/2-474 A	Block of mafic norite	Elm street	2922	55.42	0.38	14.01	9.4659	0.18	6.67	5.98	2.06	1.82	0.03	0.03	na	2.26	1194	69.1	436.605	1.51087	7.91	1.785	3.64	0.344	18.295	34.07	3.8	404.395	0.0130926	14.065	68.65	2.11	2.93	1.4	2.72	0.443	0.22781	2.945	16.655	0.638	2.04	0.308	2.25	0.314	98.5995
67	S/2-473	Block of mafic norite	Elm street	2927	56.07	0.37	12.79	9.97878	0.16	7.79	5.74	1.56	1.74	0.12	0.04	na	2.48	46	66.16	584.03	1.44446	6.32	1.622	2.885	0.242	21.72	42.54	4.86	290.045	0.0523704	19.415	80.52	2.33	3.645	1.401	3.12	0.518	0.221815	3.22	18.045	0.665	1.885	0.299	2.07	0.305	99.024
68	480	Block of mafic norite	Elm street	2933	56.38	0.49	12.32	7.78327	0.16	8.74	6.62	2.13	1.82	0.081	0.05	0.21	1.86	819	62.73	528.6	1.51087	6.44	1.05	6.08	0.43	28.38	56.33	6.22	254.21	0.03535	23.25	66.3	3.54	4.7	1.1	3.97	0.57	0.293755	3.58	18.11	0.69	2.1	0.3	1.86	0.28	98.8949
69	S/2-472	Block of mafic norite	Elm street	2939	56.74	0.66	12.43	8.63808	0.17	8.45	5.94	1.97	1.54	0.12	0.04	na	2.02	285	55.015	397.905	1.27843	6.36	1.337	8.515	0.509	29.955	59.22	6.935	258.15	0.0523704	26.535	114.695	3.285	5.165	1.253	4.4	0.648	0.39567	3.685	20.92	0.799	2.395	0.312	2.295	0.351	98.9178
70	S/2-471	Block of mafic norite	Elm street	2950	56.97	0.53	13.48	7.43235	0.14	7.81	6.54	2.18	1.52	0.12	0.04	na	1.99	392	51.93	412.34	1.26183	8.225	1.72	7.3	0.498	32.145	64.05	7.4	345.3	0.0523704	27.815	110.745	3.175	5.08	0.967	4.3	0.637	0.317735	3.88	20.49	0.759	2.2	0.317	2.17	0.314	98.9716
71	S/2-470	Block of mafic norite	Elm street	2968	56.06	0.48	12.8	8.83604	0.16	8.63	5.9	1.92	1.6	0.11	0.05	na	2.17	1591	62.855	344.1	1.32824	8.4	2.06	4.855	0.394	24.845	47.355	5.26	285.705	0.0480062	19.48	64.555	2.005	3.55	0.873	2.97	0.46	0.28776	2.735	15.66	0.555	1.755	0.229	1.835	0.25	99.0531
72	S/2-469	Block of mafic norite	Elm street	2985	55.24	0.52	12.6	8.92602	0.16	8.65	6.46	2.03	1.48	0.17	0.05	na	2.09	1911	59.085	345.865	1.22862	7.965	2.09	4.435	0.373	24.14	45.43	5.03	313.395	0.0741914	19.62	78.1	2.58	3.665	0.883	3.135	0.458	0.31174	3.03	17.01	0.619	1.92	0.276	1.885	0.275	98.7569
73	S/2-468	Block of mafic norite	Elm street	2993	55.61	0.49	14.97	7.42335	0.14	7.37	6.3	2.64	1.7	0.17	0.04	na	1.83	21	69.115	388.92	1.41126	7.885	1.86	4.09	0.362	25.145	47.48	5.39	408.16	0.0741914	19.98	75.645	2.305	3.78	1.121	3.25	0.474	0.293755	2.855	15.65	0.562	1.685	0.244	1.775	0.268	98.859
74	S/2-467	Block of mafic norite	Elm street	3001	56.24	0.53	14.51	7.27938	0.16	7.27	6.71	2.42	1.5	0.16	0.04	na	1.83	64	56.535	366.445	1.24523	8.335	1.805	4.965	0.409	23.325	43.785	5.005	423.225	0.0698272	19.37	74.115	2.12	3.54	1.043	3.13	0.489	0.317735	2.845	16.615	0.58	1.695	0.246	1.65	0.279	98.8288
75	S/2-466	Block of mafic norite	Elm street	3012	56.21	0.58	13.21	8.50311	0.15	8.2	6.05	1.95	1.63	0.14	0.04	na	2.03	398	67.61	368.565	1.35314	8.44	2.11	5.52	0.399	26.275	49.845	5.79	311.44	0.0610988	22.015	88.575	2.605	4.18	0.99	3.39	0.54	0.34771	3.075	18.205	0.688	1.96	0.253	1.86	0.284	98.9096
76	810	Block of mafic norite	Elm street	3020	56.41	0.53	13.56	8.0892	0.15	8.11	5.62	2.59	1.22	0.18	0.04	0.08	2.38	337	40.97	277.3	1.01278	7.75	1.89	4.59	0.4	20.09	40.84	4.45	281.56	0.0785556	16.71	61.3	3.3	3.33	0.87	3.25	0.45	0.317735	2.76	15.45	0.64	1.77	0.27	1.72	0.27	99.1324
77	811	Block of mafic norite	Elm street	3024	56.02	0.61	13.54	8.31415	0.15	7.93	5.82	2.45	1.86	0.162	0.04	0.02	2.02	62	75.76	446	1.54408	8.55	1.78	5.57	0.47	24.45	47.8	5.32	282.95	0.0707	19.59	78.5	4.01	4.05	0.92	3.42	0.51	0.365695	3.33	17.44	0.66	1.92	0.3	1.93	0.25	99.1086
78	S/2-465	Block of mafic norite	Elm street	3028	57.18	0.57	14.21	7.42335	0.15	6.94	6.29	2.47	1.73	0.14	0.04	na	1.7	158	66.115	438.19	1.43616	8.405	1.532	5.56	0.474	24.35	45.085	5.325	391.68	0.0610988	19.925	104.82	2.93	3.86	1.02	3.43	0.526	0.341715	3.03	17.215	0.599	1.81	0.286	1.825	0.274	99.0388
79	809	Block of mafic norite	Elm street	3038	57.16	0.64	14.63	7.45034	0.14	6.14	6.48	2.74	1.8	0.185	0.03	0.04	1.29	160	65.26	464.1	1.49427	7.57	1.51	8.98	0.56	30.67	63.35	7	357.46	0.0807377	25.19	78.6	3.97	5.04	1.11	4.2	0.61	0.38368	3.66	19.37	0.77	2.18	0.32	2.06	0.28	98.906
80	808	Block of mafic norite	Elm street	3044	57.6	0.56	15.57	7.04543	0.12	5.05	6.09	2.72	2.09	0.225	0.02	0.1	1.51	397	71.38	559.1	1.73501	8.26	1.45	5.46	0.41	29.13	59.84	6.48	384.65	0.0981945	24.36	86	4.52	5.09	1.27	4.1	0.59	0.33572	3.51	17.56	0.69	1.94	0.27	1.72	0.26	98.9182
81	807	Block of mafic norite	Elm street	3049	57.27	0.71	16.52	6.55054	0.11	4.31	6.25	3.14	2.05	0.231	0.02	0.04	1.54	176	64.47	654.7	1.70181	8.3	1.56	7.79	0.53	32.76	66.86	7.27	427.74	0.100813	27.57	134.4	6.26	5.33	1.3	4.48	0.65	0.425645	3.82	19.86	0.79	2.22	0.32	1.93	0.3	98.9526
82	806	Block of mafic norite	Elm street	3054	57.16	0.57	16.82	6.95545	0.1	4.12	6.15	3.3	1.83	0.264	0.02	0.06	1.37	204	59.56	566.3	1.51917	8.09	1.63	4.99	0.36	31.74	65.23	7.42	460.71	0.115215	28.25	127.5	5.68	5.46	1.56	4.59	0.67	0.341715	3.69	20.6	0.76	2.33	0.33	1.99	0.29	98.9258
83	462	Quatz gabbro	Elm street	3058	56.62	1.86	15	9.4659	0.16	3.12	6.16	3.35	1.74	0.584	bdl	0.1	0.67	378	52.52	699.4	1.44446	8.24	1.63	11.63	0.72	43.52	92.96	10.47	433.18	0.254869	42.28	124.7	5.83	8.62	2.41	7.14	1	1.11507	5.53	28.32	1.09	3.12	0.45	2.52	0.39	99.0736
84	S/2-460	Quatz gabbro	Elm street	3095	58.23	1.65	15.06	7.67529	0.12	2.38	6.06	4.68	1.03	0.53	0.01	na	1.04	775	29.335	315.4	0.855055	10.17	2.375	11.21	0.713	42.88	86.24	10.21	504.895	0.231303	40.225	183.28	5.125	7.915	2.585	6.665	0.971	0.989175	5.96	32.685	1.262	3.475	0.463	3.23	0.493	98.7313
85	950	Quatz gabbro	Elm street	3160	56.15	1.92	14.07	10.0148	0.16	3.24	6.17	2.91	2.01	0.753	bdl	0.13	1.01	522	62.62	780.7	1.6686	8.87	1.96	9.91	0.68	43.43	95.37	11.82	399.92	0.328624	45.09	136.5	6.37	8.72	2.18	7.44	1.04	1.15104	5.77	29.53	1.2	3.2	0.47	2.68	0.38	98.8185
86	812	Quatz gabbro	Elm street	3234	56.05	1.87	14.49	9.27694	0.15	3.27	6.29	3.66	1.56	0.625	bdl	0.1	1.27	399	46.25	530.2	1.29503	7.84	2.69	12.56	0.79	46.25	99.22	12.35	386.91	0.272762	48.24	127.4	6.16	9.11	2.22	7.56	1.05	1.12107	6.1	30.79	1.25	3.35	0.47	2.71	0.41	98.8371
87	S/2-459	Quatz gabbro	Elm street	3298	58.09	1.47	14.55	8.80004	0.13	2.53	5.1	3.18	2.51	0.44	0.01	na	1.17	31	76.965	1289.64	2.08368	8.935	1.875	11.235	0.683	46.135	93.305	11.075	446.91	0.192025	43.62	151.545	4.54	8.33	2.29	6.87	0.983	0.881265	5.495	29.11	1.108	3.155	0.42	2.915	0.426	98.2537
88	S/2-458	Quatz gabbro	Elm street	3341.99	58.9	1.47	14.76	8.5571	0.14	2.43	4.69	3.88	1.82	0.4	0.01	na	1.15	41	55.815	932.345	1.51087	9.375	2.06	12.875	0.759	45.57	92.74	10.965	445.275	0.174568	42.965	177.175	4.95	8.155	2.31	6.89	0.956	0.881265	5.55	29.4	1.184	3.175	0.42	2.84	0.462	98.4415
89	S/2-457	Quatz gabbro	Elm street	3439.18	64.35	1.64	13.67	5.65074	0.08	1.74	4.48	5.73	0.65	0.55	0.01	na	0.66	4	19.555	213.145	0.539598	14.275	2.72	12.91	0.817	48.4	102.475	12.135	251.35	0.240031	47.34	240.04	6.98	8.835	2.115	7.015	0.968	0.98318	5.9	30.295	1.123	3.235	0.48	3.11	0.449	99.3569
90	S/2-637	Quatz gabbro	Elm street	3471.43	62.78	1.45	13.41	7.00944	0.1	1.84	4.87	4.83	1.09	0.48	bdl	na	0.66	288	28.79	343.88	0.904864	11.585	2.46	12.915	0.806	54.38	109.005	12.7	331.765	0.209482	50.025	234.42	6.075	9.29	2.045	7.47	1.116	0.869275	5.955	32.65	1.21	3.36	0.474	3.06	0.462	98.7229
91	S/2-638	Quatz gabbro	Elm street	3495.97	60.25	1.43	14	9.15097	0.12	2.38	3.24	4.14	2.05	0.39	bdl	na	0.95	bdl	68.27	872.3	1.70181	9.605	2.14	13.62	1.25	47.655	95.385	11.585	305.835	0.170204	44.315	201.79	5.33	7.92	1.975	6.895	1.005	0.857285	5.34	28.265	1.105	3.045	0.445	2.935	0.465	98.3154
92	S/2-639	Quatz gabbro	Elm street	3522.72	61.03	1.51	13.3	8.32315	0.09	2.25	3.77	4.23	2.14	0.52	bdl	na	0.93	455	66.63	721.685	1.77652	11.155	2.435	12.135	0.735	56.915	109.115	12.81	240.74	0.226938	49.67	223.375	5.72	8.75	2.05	7.155	1.039	0.905245	5.89	31.47	1.225	3.28	0.477	2.98	0.449	98.3471
93	S/2-640	Quatz gabbro	Elm street	3550.67	62.74	1.46	13.17	7.69329	0.09	1.86	3.62	4.19	2.26	0.48	bdl	na	0.83	2608	66.455	833.63	1.87614	11.69	2.475	14.205	2.365	58.275	111.125	13.48	267.01	0.209482	50.315	226.28	6.11	9.255	2.135	7.595	1.125	0.87527	6.17	31.99	1.295	3.545	0.495	3.23	0.515	98.8779
94	S/2-641	Granophyre	Elm street	3567.02	66.78	0.96	13.6	6.37958	0.06	1.04	2.29	5.74	1.7	0.19	bdl	na	0.43	7	62.21	562.745	1.41126	13.59	2.995	16.76	0.993	63.805	123.56	14.24	240.16	0.0829198	53.015	276.285	7.085	9.67	2.195	7.71	1.085	0.57552	6.29	34.045	1.245	3.58	0.496	3.42	0.49	99.3461
95	S/2-642	Granophyre	Elm street	3594.68	68.81	0.93	13.05	4.85892	0.05	0.94	2.01	5.72	1.12	0.19	bdl	na	0.7	220	36.68	294.175	0.929768	12.95	2.845	14.47	1.51	62.515	112.055	14.315	179.535	0.0829198	51.675	243.295	6.49	9.67	2.395	8.08	1.135	0.557535	6.12	32.585	1.32	3.45	0.54	3.265	0.535	98.5334
96	S/2-643	Granophyre	Elm street	3626.13	68.39	0.78	12.96	4.84092	0.06	0.66	1.58	4.32	3.88	0.15	bdl	na	0.95	307	95.735	1379.88	3.22098	15.6	3.065	16.515	0.99	64.025	124.83	14.12	99.76	0.065463	52.975	305.49	8.15	9.405	2	7.6	1.035	0.46761	6.225	32.65	1.19	3.46	0.473	3.435	0.519	98.8441
97	S/2-645	Granophyre	Elm street	3679.29	73.13	0.45	12.26	3.51822	0.03	0.28	0.47	3.64	4.78	0.05	bdl	na	0.56	11	97.235	1593.16	3.96812	20.185	3.885	16.48	1.061	76.76	149.855	16.555	57.715	0.021821	60.415	352.415	9.345	10.505	1.51	8.155	1.155	0.269775	6.85	36.1	1.365	3.755	0.515	3.83	0.569	99.4389
98	S/2-646	Granophyre	Elm street	3891.56	67.61	0.89	12.65	6.67652	0.1	1.46	1.11	3.41	3.42	0.2	bdl	na	1.1	36	92.185	1303.08	2.83911	15.655	3.36	14.64	0.925	63.595	120.15	13.905	135.41	0.087284	51.555	296.045	7.645	9.375	1.58	7.32	1.026	0.533555	6.11	31.645	1.155	3.335	0.48	3.29	0.499	98.8674
99	S/2-647	Granophyre	Elm street	3981.18	68.93	0.84	12.73	5.60575	0.09	1.09	1.47	3.42	3.09	0.2	bdl	na	1.56	14	80.72	1196.29	2.56516	14.325	3.255	11.72	1.48	51.89	105.255	11.895	196.9	0.087284	42.66	236.365	6.495	7.69	1.38	6.02	0.88	0.50358	4.715	24.17	0.95	2.49	0.385	2.52	0.44	99.258
100	S/2-648	Granophyre	Elm street	4027.83	70.24	0.74	12.05	5.47078	0.08	1.13	1.38	3.22	3.3	0.18	bdl	na	0.94	bdl	90.93	1081.61	2.7395	13.06	3.03	10.67	1.58	47.46	92.415	10.73	154.165	0.0785556	38.725	215.885	5.84	6.68	1.235	5.39	0.78	0.44363	4.325	22.255	0.895	2.41	0.385	2.28	0.39	98.941
101	S/2-649	Granophyre	Elm street	4076.91	70.02	0.8	12.62	5.03888	0.08	0.98	1.67	3.47	3.24	0.19	bdl	na	0.74	332	84.605	1062.01	2.68969	13.32	3.045	11.155	0.731	56.05	104.495	11.845	208.155	0.0829198	43.125	227.265	5.81	7.39	1.45	5.665	0.813	0.4796	4.5	25.165	0.902	2.61	0.366	2.5	0.372	99.0988
102	763	Norite	Elm street		55.53	0.4	18.15	5.8487	0.11	4.98	8.51	3.29	0.87	0.132	0.02	0.11	1.22	99.1707	432	24.98	0.72223	314.8	0.18	3.6	7.2	2.6	17.15	35.04	15.36	0.0576074	4.16	2.76	31.8	527.95	1.56	2242	2.26	0.2398	0.35	0.37	1.9	9.74	1.1	0.16	0.91	99.5844
103	179	Block of mafic norite	Elm street		56.9	0.94	16.21	7.80127	0.12	4.05	6.59	3	1.99	0.351	0.02	0.09	1.36	382	70.57	575.9	1.652	9.37	2	9.32	0.66	39.27	81.4	9.45	487.39	0.153183	37.17	141.5	3.47	6.69	1.65	5.99	0.83	0.56353	4.78	24.67	0.98	3.07	0.4	2.65	0.38	99.6651
104	182	Block of mafic norite	Elm street		55.99	0.54	12.88	8.47612	0.15	8.74	6.35	2.15	1.58	0.141	0.05	0.06	2.1	222	70.11	349.9	1.31164	8.49	1.87	4.96	0.43	20.98	41.36	4.85	325.33	0.0615352	18.34	97.7	2.76	3.57	0.93	3.29	0.47	0.32373	2.9	15.98	0.62	2	0.27	1.87	0.27	99.3962
105	183	Block of mafic norite	Elm street		56.39	0.51	13.7	7.97223	0.15	7.9	6.23	2.42	1.58	0.17	0.04	0.16	2.06	655	62.96	313.4	1.31164	7.94	1.75	4.69	0.38	21.2	42.37	4.8	354.71	0.0741914	18.52	79.9	2.3	3.26	0.89	3.11	0.45	0.305745	2.75	14.41	0.6	1.82	0.24	1.7	0.27	99.5049
106	184	Block of mafic norite	Elm street		57.72	0.66	14.49	7.85525	0.13	6.19	5.66	2.25	2.29	0.211	0.03	0.12	1.86	506	93.49	573.2	1.90104	10.33	2.35	6.87	0.57	30.26	59.89	6.69	350.03	0.0920846	26.39	86.3	2.57	4.44	1.12	4.43	0.63	0.39567	3.65	19.8	0.79	2.49	0.33	2.16	0.31	99.7038
107	186	Block of mafic norite	Elm street		57.66	0.62	16.94	6.05565	0.1	4.17	6.3	2.99	2.08	0.197	0.02	0.07	1.73	275	78.13	513.3	1.72671	11.11	2.46	6.87	0.55	30.72	61.57	6.81	486.44	0.0859747	25.76	122.7	3.26	4.73	1.28	4.07	0.6	0.37169	3.54	19.31	0.74	2.34	0.29	2.18	0.3	99.1409
108	479	Block of mafic norite	Elm street		57.17	0.48	14.4	6.7575	0.13	6.97	7.16	2.18	1.87	0.137	0.03	0.11	1.74	99.1345	403	66.42	1.55238	387.8	0.46	8.04	6	6.5	28.06	59.21	24.21	0.0597895	6.57	4.93	115.9	361.25	5.76	2730	3.82	0.28776	0.57	0.69	3.44	17.37	2.06	0.27	1.64	99.6225
109	S/2-464	Block of mafic norite	Elm street		56.88	0.59	14.11	7.86425	0.15	6.7	6.14	2.41	1.73	0.2	0.03	na	1.79	98.5943	411	60.84	1.43616	475.46	0.427	7.515	5.625	6.205	27.215	53.41	23.62	0.087284	6.13	4.505	98.695	340.745	2.98	bdl	3.81	0.353705	0.558	0.675	3.46	19.165	2.03	0.309	2.1	98.8245
110	791	Block of mafic norite	Elm street		60	0.43	16.37	5.68674	0.1	4.19	5.86	2.84	2.29	0.122	0.02	0.07	1.38	99.3587	316	93.11	1.90104	520	0.78	15.04	10	7.82	35.82	71.18	27.23	0.0532432	7.46	5.33	168.6	363.97	8.22	2529	4.64	0.257785	0.69	0.89	4.36	24.48	2.91	0.42	2.75	99.8223
111	794	Block of mafic norite	Elm street		61	0.71	15.82	5.77672	0.09	3.44	5.49	3.04	2.44	0.211	0.01	0.03	1.06	99.1177	117	99.07	2.02557	530.3	0.94	17.07	10.4	10.65	43.06	86.98	33.64	0.0920846	9.2	6.57	124.5	357.62	6.35	4243	5.58	0.425645	0.85	1.07	5.35	29.04	3.27	0.49	2.96	99.7384
112	795	Block of mafic norite	Elm street		56.12	0.95	15.41	8.26916	0.16	4.61	7.18	2.67	1.75	0.396	0.02	0.24	1.07	98.8452	972	61.07	1.45276	514.2	0.37	7.69	8.5	5.42	30.2	63.56	26.93	0.172822	6.83	5.24	80.3	422.28	3.87	5679	4.62	0.569525	0.62	0.76	3.77	18.87	2.17	0.28	1.83	99.6983
113	796	Block of mafic norite	Elm street		59.35	0.68	16.68	6.05565	0.1	3.14	5.87	3.31	2.36	0.218	bdl	0.02	1.28	99.0637	53	84.26	1.95915	519.9	0.57	10.58	9.1	6.6	34.51	70.13	27.76	0.0951396	7.57	5.99	76.2	413.79	3.92	4142	4.51	0.40766	0.66	0.85	3.99	22.01	2.35	0.36	2.21	99.6597
114	798	Block of mafic norite	Elm street		59.06	0.6	15.84	6.37058	0.11	4.17	5.3	2.93	2.85	0.205	0.02	0.01	1.31	98.7756	bdl	113.84	2.36593	530.8	0.63	12.56	11.3	7.09	32.68	65.58	25.72	0.0894661	7.03	5.15	100.8	322.89	4.87	3596	4.6	0.3597	0.69	0.85	4.04	23.05	2.44	0.36	2.38	99.3124
115	S/2-481	Block of mafic norite	Elm street		57.81	0.59	15.01	7.58531	0.14	5.06	6.09	2.76	1.82	0.22	0.03	na	1.49	98.6053	167	62.075	1.51087	587.3	0.488	9.225	7.65	6.86	35.885	69.505	30.275	0.0960124	7.875	5.745	113.84	405.855	3.405	bdl	4.65	0.353705	0.676	0.816	4.115	22.555	2.42	0.349	2.255	98.8223
116	802	Block of mafic norite	Elm street		63.08	0.52	14.69	5.05688	0.07	2.24	5.06	4.07	2.08	0.14	bdl	na	2.03	99.0369	bdl	70.02	1.72671	740.9	0.73	17.25	6.5	7.72	35.83	70.53	26.75	0.0610988	7.31	5.54	124.3	289.78	6.05	3134	4.62	0.31174	0.72	1	4.55	27.95	3.08	0.45	2.71	99.5305
117	804	Block of mafic norite	Elm street		65.27	0.6	15.61	4.87692	0.05	1.81	3.54	4.19	2.3	0.156	bdl	na	0.87	99.2729	bdl	75.22	1.90935	734.6	0.75	18.49	7	8.21	42.26	74.94	30.28	0.0680815	8.21	5.77	174.7	316.29	8.21	3560	5.13	0.3597	0.72	0.89	4.25	24.13	2.53	0.4	2.24	99.8141
118	177	Quatz gabbro	Elm street		52.04	2	15.75	10.8156	0.2	3.83	8.18	2.73	1.33	0.655	bdl	0.17	1.13	700	45.62	483.3	1.1041	4.92	1.16	9.04	0.57	36.02	76.12	9.37	560.53	0.285855	39.71	77.5	1.86	7.44	2.56	7.04	0.91	1.199	5.33	25.55	1.07	3.05	0.37	2.36	0.33	99.099
119	178	Quatz gabbro	Elm street		55.35	1.37	15.1	9.81682	0.15	3.78	6.6	2.81	1.85	0.485	0.01	0.21	1.38	832	69.96	566.6	1.53578	7.54	1.67	8.37	0.52	34.7	72.46	8.76	492.03	0.211664	36.06	251.9	6.18	6.62	2.15	6.23	0.83	0.821315	4.74	24.93	0.98	2.97	0.38	2.43	0.38	99.2128
120	180	Quatz gabbro	Elm street		57.54	1.52	14.38	9.29493	0.14	3.42	5.24	3.23	2.25	0.537	bdl	0.07	1.07	300	76.26	780	1.86784	9.6	1.77	12.98	0.77	49.09	101.61	11.93	422.4	0.234358	48.84	172.7	4.58	8.64	1.96	7.67	1.01	0.91124	5.92	29.48	1.22	3.71	0.48	2.88	0.44	98.9496
121	181	Quatz gabbro	Elm street		59.58	0.81	17.33	5.75872	0.07	2.83	5.62	3.52	2.15	0.266	0.01	0.05	1.73	206	74.22	614.5	1.78482	12.81	3.11	9.24	0.71	35.27	68.4	7.85	481	0.116088	29.51	149.2	4	5.55	1.44	5.01	0.69	0.485595	3.99	22.48	0.89	2.75	0.36	2.45	0.34	99.9403
122	185	Quatz gabbro	Elm street		57.4	1.71	14.55	9.39391	0.13	3.03	5.28	3.51	2.06	0.547	bdl	0.04	1.12	132	78.02	713.2	1.71011	9.48	1.88	13.32	0.82	43.73	93.16	11.21	432.75	0.238722	44.78	144	3.57	8.23	2.09	7.35	1.02	1.02514	5.82	29.54	1.18	3.56	0.46	2.89	0.39	98.9927
123	223	Quatz gabbro	Elm street		64.06	0.59	14.77	5.32682	0.08	2.91	3.85	2.82	3.57	0.15	0.01	0.03	0.98	138	170.97	733.8	2.96364	27.04	4.99	16.63	1.52	61.65	120.76	12.86	274.02	0.065463	46.04	235.3	6.45	8.21	1.18	6.91	1.08	0.353705	7.16	38.52	1.48	4.95	0.71	4.92	0.71	99.3725
124	224	Quatz gabbro	Elm street		49.72	3.67	15.11	11.3105	0.24	4.19	7.89	3.01	1.43	1.048	0.01	0.09	1.13	364	49.99	441.4	1.18711	4.72	1	17.72	1.1	37.62	80.29	9.7	530.43	0.457368	40.55	76.1	1.98	7.63	2.08	6.71	0.86	2.20017	4.96	23.95	0.98	2.8	0.35	2.21	0.33	99.0728
125	225	Quatz gabbro	Elm street		55.3	1.5	13.92	10.5007	0.16	4.3	6.34	2.46	2.31	0.56	0.01	0.05	1.19	231	96.45	636	1.91765	7.17	1.44	8.53	0.54	38.59	79.91	9.35	365.55	0.244395	37.69	132.4	3.4	6.84	1.97	6.16	0.83	0.89925	4.83	24.96	1.04	3.05	0.39	2.45	0.38	98.8286
126	226	Quatz gabbro	Elm street		56.58	1.36	15.03	8.86303	0.15	3.53	6.11	2.62	2.42	0.477	0.01	0.17	1.28	664	87.44	964.4	2.00896	12.03	2.1	10.08	0.71	41.9	86.21	10.17	433.51	0.208172	40.45	118.8	3.17	7.58	1.95	6.76	0.93	0.81532	5.44	27.86	1.14	3.45	0.44	2.93	0.45	98.908
127	227	Quatz gabbro	Elm street		64.24	0.72	14.67	5.29982	0.07	2.11	4.13	3.34	3.02	0.206	bdl	0.01	0.93	58	140.38	685	2.50705	18.64	4.27	11.51	0.94	46.92	93.46	10.36	346.78	0.0899025	38.79	197.1	5.26	7.1	1.37	6.14	0.95	0.43164	5.73	30.83	1.22	3.71	0.53	3.43	0.52	98.9468
128	228	Quatz gabbro	Elm street		56.93	1.47	15.14	8.83604	0.14	3.38	5.89	2.81	2.43	0.482	0.01	0.03	1.22	110	90.83	777	2.01726	10.11	1.93	11.85	0.77	41.19	85.55	9.9	434.29	0.210354	38.88	132.4	3.44	7.17	1.9	6.51	0.86	0.881265	5.21	27.39	1.11	3.3	0.41	2.73	0.43	99.0045
129	231	Quatz gabbro	Elm street		56.13	0.95	15.57	7.84626	0.11	3.98	7.29	2.45	2.35	0.505	0.01	0.1	1.21	410	98.34	661.4	1.95085	12.8	2.76	6.84	0.6	37.72	75.88	8.69	471.04	0.220392	34.38	98.8	2.63	6.53	1.37	6.02	0.87	0.569525	4.97	27.2	1.06	3.23	0.41	2.72	0.39	98.7729
130	232	Quatz gabbro	Elm street		55.84	1	14.95	9.07898	0.14	4.86	6.51	2.73	1.91	0.352	0.02	0.03	1.42	113	94.34	469.8	1.58559	9.65	1.96	8.1	0.57	35.53	71.8	8.42	404.61	0.15362	34.5	107.4	2.89	6.39	1.72	5.91	0.79	0.5995	4.69	24.18	0.96	2.97	0.39	2.59	0.36	99.0336
131	233	Quatz gabbro	Elm street		53.72	2.25	15.13	10.6536	0.17	3.13	7.25	3.14	1.3	0.711	bdl	0.02	1.08	81	37.67	347.6	1.0792	7.05	1.22	9.19	0.6	37.09	79.16	9.42	542.92	0.310295	40.01	83.1	2.34	7.36	2.27	6.44	0.85	1.34888	5.02	24.19	1	3	0.36	2.29	0.34	98.7345
132	235	Quatz gabbro	Elm street		54.54	2.09	15.28	10.1407	0.16	3.09	6.62	3.11	1.87	0.669	bdl	0.03	0.94	112	64.11	717.7	1.55238	7.28	1.32	11.09	0.71	40.98	87.77	10.35	567.67	0.291965	43.4	91.6	2.42	7.97	2.35	7.38	0.97	1.25296	5.4	26.45	1.11	3.19	0.38	2.54	0.35	98.764
133	187	Quatz gabbro	Elm street		51.88	1.11	15.31	10.1587	0.15	5.53	7.69	2.11	2.13	0.235	0.02	0.38	2.43	1698	97.12	470.7	1.76822	4.79	0.98	5.14	0.34	24.88	52.27	6.13	415.89	0.102559	24.7	21.1	0.76	4.34	1.06	4	0.51	0.665445	3.17	15.39	0.64	1.89	0.24	1.53	0.25	99.5247
134	188	Quatz gabbro	Elm street		53.79	0.99	15.75	9.06998	0.13	4.94	7.86	2.73	1.58	0.228	0.02	0.29	1.83	1183	61.95	452.9	1.31164	6.53	1.52	5.52	0.43	24.77	51.8	6.09	474.37	0.0995038	24.26	70.2	1.89	4.42	1.24	3.85	0.55	0.593505	3.27	16.45	0.64	1.93	0.25	1.68	0.25	99.5354
135	189	Quatz gabbro	Elm street		52.36	1.18	16.36	9.50189	0.11	3.96	8.24	2.94	1.48	0.87	bdl	0.29	1.56	1210	44.42	462.4	1.22862	4.71	0.83	4.77	0.31	28.87	61.02	7.33	535.76	0.379685	30.89	45.9	1.27	5.53	1.49	5.04	0.65	0.70741	3.69	17.82	0.72	2.12	0.26	1.63	0.25	99.1898
136	190	Quatz gabbro	Elm street		53.16	1.14	15.68	10.1138	0.13	5.2	7.87	2.81	1.27	0.251	0.02	0.28	1.32	1123	40.89	346.6	1.05429	4.73	0.87	5.21	0.34	17.06	34.53	4.13	490.32	0.109541	16.55	83.1	2.14	3.04	1.11	2.86	0.39	0.68343	2.24	11.92	0.48	1.46	0.18	1.21	0.19	99.5504
137	191	Quatz gabbro	Elm street		52.37	1.32	15.58	10.4017	0.12	4.63	8.2	2.94	1.36	0.887	0.01	0.23	0.88	977	43.84	414.8	1.129	4.99	0.89	5.17	0.34	29.6	62.59	7.63	504.18	0.387105	32.46	70.3	1.89	5.93	1.56	5.2	0.66	0.79134	3.85	18.77	0.76	2.13	0.27	1.78	0.25	99.2491
138	192	Quatz gabbro	Elm street		52.6	1.19	15.38	10.5816	0.12	5.01	7.79	2.59	1.58	0.179	0.01	0.31	1.44	1337	49.44	461.1	1.31164	4.93	0.98	5.12	0.36	21.09	43.64	5.26	470.34	0.0781192	20.29	68.3	1.85	4.09	1.2	3.74	0.53	0.713405	3.12	15.43	0.66	1.98	0.24	1.69	0.23	99.1314
139	193	Quatz gabbro	Elm street		48.8	1.56	14.59	12.8401	0.13	4.6	12.31	1.5	0.73	0.095	0.01	0.53	1.28	2134	32.86	140.7	0.606009	4.21	1.03	4.46	0.31	20.96	41.15	4.83	882.69	0.0414599	19.95	45.7	1.41	3.69	1.38	3.68	0.54	0.93522	3.09	15.83	0.62	1.9	0.26	1.53	0.22	99.4726
140	194	Quatz gabbro	Elm street		50.88	2.04	16	9.4569	0.17	5.94	8.87	2.64	1.12	0.6	0.02	0.27	1.12	1128	44.79	300.6	0.929768	3.53	0.76	5.69	0.37	19.04	39.66	4.73	489.82	0.261852	18.92	48.9	1.31	3.72	0.93	3.09	0.41	1.22298	2.46	11.84	0.49	1.45	0.18	1.19	0.17	99.4101
141	S/2-580	Quatz gabbro	Elm street		52.76	1.18	16.08	9.74483	0.13	4.64	7.89	2.86	1.44	0.16	0	na	1.36	98.2448	581	35.42	1.19542	396.915	0.28	4.665	4	4.515	20.71	40.63	18.83	0.0698272	4.71	3.575	108.73	444.695	2.765	bdl	3.09	0.70741	0.434	0.57	2.595	14.32	1.495	0.203	1.53	98.5221
142	880	Quatz gabbro	Elm street		48.09	2.23	8.45	18.8778	0.23	8.13	7.2	1.2	1.78	0.202	0.02	0.64	0.63	97.6798	2693	61.7	1.47767	377	0.35	4.32	3.6	5.18	19.5	44.62	22.62	0.0881568	5.78	5.02	59.1	104.67	3.14	13244	4.24	1.33689	0.64	0.76	3.75	17.8	2.13	0.3	1.85	99.5662
143	881	Quatz gabbro	Elm street		51.04	1.59	13.5	13.0651	0.15	5.71	7.53	2.39	1.45	0.192	0.01	0.35	1.3	98.2771	1548	42.11	1.20372	397.4	0.32	4.31	3.6	4.42	18.03	39.43	19.36	0.0837926	4.93	4.14	57.2	309.96	2.95	9226	3.41	0.953205	0.49	0.58	2.86	14.46	1.72	0.24	1.4	99.5945
144	882	Quatz gabbro	Elm street		50.44	1.74	12.63	14.0009	0.16	5.94	7.96	2.05	1.64	0.319	0.01	0.48	0.87	98.2399	1979	51.66	1.36145	409.1	0.36	4.45	3.7	5.25	24.97	56.17	26.85	0.139218	6.92	5.17	46.2	278.97	2.65	10340	4.45	1.04313	0.65	0.72	3.48	17.01	1.91	0.27	1.66	99.7199
145	885	Quatz gabbro	Elm street		53.13	1.45	15.31	11.0405	0.13	4.52	8.02	2.87	1.35	0.224	0.01	0.32	0.69	99.0645	1315	37	1.1207	369.4	0.29	4.48	7.8	4.51	21.58	46	21.71	0.0977581	5.64	4.21	35.6	408.02	2.02	8476	3.46	0.869275	0.49	0.55	2.84	13.78	1.65	0.23	1.39	100.264
146	886	Quatz gabbro	Elm street		52.74	1.47	15.34	10.9776	0.13	4.61	8.06	2.78	1.33	0.209	bdl	0.28	0.79	98.7166	1222	38.62	1.1041	354.1	0.34	4.31	5.9	4.63	21.16	45.23	21.41	0.0912118	5.59	4.03	55.9	391.71	2.75	8681	3.48	0.881265	0.52	0.56	2.93	14.28	1.67	0.24	1.4	99.9236
147	887	Quatz gabbro	Elm street		52.65	1.52	15.24	11.0765	0.14	4.48	7.99	2.76	1.44	0.216	bdl	0.3	0.75	98.5625	1229	40.2	1.19542	392	0.31	4.46	6.2	4.9	21.88	46.75	21.9	0.0942667	5.72	4.25	48.2	402.41	3.21	8831	3.53	0.91124	0.51	0.57	2.92	14.44	1.63	0.24	1.4	99.7885
148	888	Quatz gabbro	Elm street		51.86	1.46	15	11.3195	0.14	5.22	7.15	3.05	1.87	0.202	bdl	0.18	1.31	98.7615	742	52.82	1.55238	477.2	0.32	4.41	4.4	4.35	19.29	41.7	19.87	0.0881568	5.1	3.9	58.8	336.87	3.11	8529	3.49	0.87527	0.49	0.55	2.69	13.59	1.49	0.21	1.32	99.9066
149	889	Quatz gabbro	Elm street		52.81	1.25	15.27	10.7616	0.15	5.34	7.64	2.67	1.47	0.166	0.02	0.29	1.1	98.9376	1215	41.39	1.22032	375.9	0.33	3.99	3.9	4.87	15.82	32.87	15.12	0.0724457	3.98	2.9	54.2	388.96	2.79	7357	2.43	0.749375	0.4	0.47	2.32	11.3	1.32	0.19	1.06	99.9962
150	892	Quatz gabbro	Elm street		51.31	2.57	15.9	10.3117	0.14	4.12	8.52	3.03	1.31	0.92	bdl	0.23	0.49	98.8517	948	35.67	1.0875	389.8	0.53	4.7	11	7.55	28.34	62.12	31.66	0.401506	7.84	6.13	40.8	458.45	2.27	15258	5.24	1.54072	0.69	0.73	3.78	17.93	2.03	0.26	1.48	100.673
151	S/2-583	Quatz gabbro	Elm street		51.27	2.3	16.01	9.84381	0.14	3.95	7.54	2.64	1.59	0.8	bdl	na	2.01	98.0938	446	39.745	1.31994	559.41	0.423	4.95	6.575	6.225	28.58	58.795	28.795	0.349136	7.04	5.77	99.865	526.335	2.65	bdl	4.765	1.37885	0.654	0.727	3.8	19.505	2.035	0.269	1.765	98.3681
152	S/2-583	Quatz gabbro	Elm street		51.27	2.3	16.01	9.84381	0.14	3.95	7.54	2.64	1.59	0.8	bdl	na	2.01	98.0938	446	39.745	1.31994	559.41	0.423	4.95	6.575	6.225	28.58	58.795	28.795	0.349136	7.04	5.77	99.865	526.335	2.65	bdl	4.765	1.37885	0.654	0.727	3.8	19.505	2.035	0.269	1.765	98.3681
153	895	Quatz gabbro	Elm street		54.4	1.96	15.27	10.6536	0.16	3.36	6.06	3.71	1.7	0.611	bdl	0.16	0.92	98.9646	647	58.95	1.41126	593.6	0.45	5.08	7.9	6.5	29.91	65.34	31.81	0.266653	8.27	6.21	58.5	422.04	3.25	11610	5.29	1.17502	0.7	0.8	3.97	19.12	2.21	0.29	1.79	100.385
154	894	Quatz gabbro	Elm street		62.17	0.8	14.53	5.8487	0.08	3.04	4.2	3.49	2.4	0.239	0.01	0.02	1.56	98.3877	60	86.15	1.99236	818.4	0.8	15.77	17.1	10.04	42.95	85.05	34.27	0.104304	9.82	6.34	123.1	266.56	6.29	4746	5.12	0.4796	0.75	0.96	4.54	24.27	2.71	0.4	2.46	99.0673
155	S/2-584	Quatz gabbro	Elm street		51.81	2.34	16.17	10.2757	0.15	3.46	6.29	3.9	1.42	0.62	0	na	1.44	97.8757	33	52.855	1.17881	440.38		6.045		9.07	32.53	67.995	32.86	0.27058	8.51	6.455	117.08	580.54	3.04	bdl	5.835	1.40283	0.765	0.885	4.365	22.13	2.45	0.345	2.165	98.0752
156	827	Quatz gabbro	Elm street		54.78	1.82	15.25	9.97878	0.17	3.06	6.81	3.18	1.37	0.611	bdl	0.2	1.48	98.7098	803	48.24	1.13731	448.1	0.51	5.91	7.5	7.74	32.92	70.97	34.64	0.266653	8.9	6.66	86.9	484.5	4.05	10824	5.82	1.09109	0.76	0.85	4.38	21.07	2.33	0.32	1.88	100.057
157	826	Quatz gabbro	Elm street		55.65	1.4	14.63	9.61886	0.15	3.98	6.07	2.82	2.3	0.511	0.01	0.09	1.48	98.7099	352	73.11	1.90935	766.7	0.54	7.33	12.3	7.57	33.86	73.72	34.68	0.223011	9.15	6.78	101.2	369.05	4.71	8295	5.74	0.8393	0.79	0.92	4.61	22.76	2.51	0.34	2.16	99.7946
158	825	Quatz gabbro	Elm street		55.31	1.94	14.93	9.82582	0.16	2.94	6.37	3.3	1.77	0.624	bdl	0.17	1.27	98.6098	616	54.06	1.46937	655.8	0.64	7.14	13.3	10.01	35.98	79.68	39.12	0.272326	10.03	7.66	105.1	462.12	5.19	11420	6.42	1.16303	0.86	0.97	5.14	24.87	2.65	0.37	2.26	100.038
159	824	Quatz gabbro	Elm street		54.26	2.06	14.4	10.2127	0.16	3.17	6.79	3.44	1.89	0.734	bdl	0.26	1.18	98.5567	1141	57.7	1.56898	683.5	0.65	7.79	8.7	10.08	39.45	86.32	43.69	0.320332	10.83	8.24	98	425.78	4.62	12251	7.23	1.23497	0.97	1.07	5.54	26.69	3.01	0.39	2.33	100.113
160	823	Quatz gabbro	Elm street		57.38	1.89	13.79	10.0328	0.16	2.52	5.91	3.74	1.88	0.691	bdl	0.22	0.77	98.9838	873	56.42	1.56068	756.2	0.71	8.52	9	10.42	46.88	101.9	48.68	0.301566	12.59	8.99	125.4	390.32	5.97	11027	8.01	1.13305	1.11	1.22	6.13	29.88	3.3	0.44	2.66	100.399
161	822	Quatz gabbro	Elm street		58.86	1.55	13.76	8.78205	0.12	2.45	5.09	3.56	2.15	0.462	bdl	0.05	1.38	98.214	206	73.47	1.78482	703.6	0.78	11.09	4.4	11.88	50.24	107.76	49.77	0.201626	12.95	9.41	163.1	365.55	7.44	9049	7.79	0.929225	1.08	1.23	6.36	31.79	3.49	0.49	2.9	99.3522
162	S/2-462	Quatz gabbro	Elm street		56.38	1.75	15.08	9.28594	0.15	3.12	6.17	3.33	1.73	0.56	0.01	na	0.89	98.4559	289	51.55	1.43616	751.91	0.715	8.015	7.08	12.065	44.485	90.75	43.145	0.244395	10.76	8.095	128.195	470.475	3.625	bdl	6.965	1.04913	0.959	1.117	5.77	29.86	3.125	0.437	2.96	98.7148
163	949	Quatz gabbro	Elm street		56.48	2.05	14.03	9.79882	0.16	3.04	6.52	3.15	1.74	0.785	bdl	0.09	0.98	98.8238	328	56.95	1.44446	639.4	0.73	8.94	6	10.32	46.08	98.96	48.74	0.34259	12.4	9.39	129.2	420.64	6.08	10752	7.66	1.22897	1.04	1.19	5.89	29.99	3.25	0.47	2.64	100.154
164	952	Quatz gabbro	Elm street		50.81	2.14	15.75	11.4365	0.15	3.95	5.82	3.45	2.66	0.767	bdl	0.09	1.08	98.1035	348	78.16	2.2082	743	0.73	8.83	4.4	11.22	45.5	98.43	47.61	0.334734	12.34	9.41	112.1	483.33	5.38	12092	7.59	1.28293	1.06	1.18	6.1	30.05	3.25	0.45	2.51	99.5887
165	951	Quatz gabbro	Elm street		55.72	1.91	14.45	9.74483	0.15	3.24	6.03	2.91	2.33	0.658	bdl	0.11	1.08	98.3328	450	64.73	1.93425	732.3	0.64	7.87	4.7	9.63	39.65	85.07	41.27	0.287164	10.64	7.86	121	383.47	5.68	10926	6.82	1.14505	0.93	1	5.2	26.31	2.9	0.4	2.46	99.6927
166	947	Quatz gabbro	Elm street		56.59	1.8	14.31	9.41191	0.14	3.23	5.45	3.94	1.97	0.635	bdl	0.17	1.2	98.8469	731	68.45	1.6354	571.4	0.78	7.9	8.4	11.74	46.77	100.18	48.86	0.277127	12.62	9.39	104.2	363.49	5.21	10465	7.79	1.0791	1.07	1.23	6.31	30.63	3.24	0.44	2.68	100.173
167	948	Quatz gabbro	Elm street		55.79	1.94	14.08	10.2577	0.15	3.15	6.38	3.15	1.54	0.741	bdl	0.26	1.27	98.7087	1011	53.38	1.27843	510.1	0.65	8.4	8.8	10.31	43.34	94.41	45.99	0.323387	11.66	8.79	134.7	457.64	6.11	11288	7.54	1.16303	1.01	1.19	5.98	29.11	3.18	0.42	2.55	100.162
168	946	Quatz gabbro	Elm street		56.21	1.83	14.32	9.92479	0.15	3.09	6.3	3.06	1.99	0.663	bdl	0.15	1.15	98.8378	557	62.2	1.652	702.1	0.68	7.81	8.1	10.4	42.68	92.6	43.83	0.289346	11.57	8.61	118	425.55	5.54	10542	7.14	1.09709	0.99	1.07	5.61	28.1	2.98	0.44	2.54	100.169
169	945	Quatz gabbro	Elm street		56.59	1.81	14.2	9.87081	0.14	2.98	5.51	3.77	1.83	0.649	bdl	0.03	0.87	98.2498	109	63.29	1.51917	543.5	0.68	8.02	6.7	10.42	40.4	87.98	43.21	0.283237	11.02	8.3	102.8	377.86	5.67	10694	6.98	1.0851	0.95	1.07	5.51	27.68	2.92	0.41	2.45	99.5272
170	944	Quatz gabbro	Elm street		56.67	1.77	14.59	9.66385	0.15	2.95	5.86	3.23	1.86	0.593	bdl	0.04	1.12	98.4969	151	61.76	1.54408	629.4	0.75	8.05	9.1	11.3	43.43	93.71	44.72	0.258797	11.71	8.53	123	426.3	5.99	10395	7.2	1.06112	0.98	1.13	5.77	28.54	3	0.42	2.55	99.7606
171	943	Quatz gabbro	Elm street		56.78	1.83	14.54	9.75383	0.15	2.93	5.73	3.33	1.92	0.577	bdl	0.1	0.99	98.6308	392	62.11	1.59389	643.3	0.72	8.03	11	11.07	41.37	89.01	43.11	0.251814	11.12	7.96	136.1	420.7	6.16	10777	6.94	1.09709	0.94	1.08	5.56	27.48	2.99	0.42	2.49	99.9552
172	942	Quatz gabbro	Elm street		57.18	1.76	14.76	9.69984	0.14	2.9	5.65	3.36	1.7	0.584	bdl	0.04	1.1	98.8738	188	56.47	1.41126	579.9	0.75	8.34	7.8	11.8	42.18	92.52	43.72	0.254869	11.47	8.37	142.1	423.34	6.22	10293	6.69	1.05512	0.9	1.07	5.53	27.77	3.05	0.43	2.61	100.121
173	941	Quatz gabbro	Elm street		56.74	1.78	14.67	9.47489	0.13	2.95	6.18	3.3	1.87	0.605	bdl	0.05	1.05	98.7999	227	64.76	1.55238	690.8	0.72	7.66	7	11.08	42.26	90.91	43.14	0.264034	11.54	8.39	114.5	423.23	5.43	10333	7.04	1.06711	0.93	1.09	5.47	27.62	3.09	0.42	2.49	100.068
174	940	Quatz gabbro	Elm street		56.83	1.93	14.45	9.40291	0.15	2.69	5.7	3.4	2.05	0.592	bdl	0.11	1.09	98.3949	498	71.76	1.70181	795.1	0.91	7.25	8.6	14.51	46.05	98.3	47.5	0.258361	12.24	9.09	111.8	401.85	5.41	11367	7.39	1.15704	1.05	1.12	5.92	28.95	3.1	0.44	2.56	99.8019
175	939	Quatz gabbro	Elm street		58.27	1.56	13.92	9.18696	0.1	3.07	4.83	3.51	1.78	0.465	bdl	0.01	1.78	98.482	54	54.14	1.47767	690.7	0.64	9.69	5.3	9.88	44.4	93.93	43.84	0.202935	11.71	8.52	153	393.08	7.05	8477	6.92	0.93522	1	1.11	5.84	29.26	3.2	0.45	2.67	99.5396
176	898	Quatz gabbro	Elm street		63.45	1.01	13.36	8.04421	0.1	2.63	2.25	3.77	2.92	0.28	bdl	0.01	0.91	98.7342	bdl	104.86	2.42404	619.9	0.71	10.4	4	10.51	50.07	102.58	44.76	0.122198	12.19	8.26	175.3	189.89	9.29	5740	6.52	0.605495	0.87	0.96	4.8	24.86	2.7	0.39	2.38	99.4926
177	965	Quatz gabbro	Elm street		63.49	0.47	15.74	4.508	0.07	2.49	4.53	3.3	2.99	0.113	bdl	0.04	1.17	98.911	134	128.02	2.48215	601.7	1.27	33.42	18.3	13.16	59.1	115.23	41.02	0.0493155	11.76	7.98	250.4	305.02	12.28	2796	6.38	0.281765	1.03	1.4	6.38	38.43	4.21	0.65	4.24	99.4045
178	762	Quatz gabbro	Elm street		52.98	0.83	16.63	8.989	0.13	5.63	8.48	2.71	1.03	0.11	0.02	0.25	0.99	98.779	1077	35.08	0.855055	299.7	0.21	3.24	5	3.34	14.74	31.18	14.12	0.0480062	3.86	2.85	43.4	418.02	2.29	4711	2.23	0.497585	0.34	0.38	1.97	10.32	1.14	0.18	1.07	99.5416
179	761	Quatz gabbro	Elm street		53.02	0.9	16.06	9.38491	0.14	5.58	8.52	2.69	1.2	0.139	0.02	0.27	1.02	98.9439	1111	37.21	0.99618	324.8	0.28	3.82	4.3	4.01	17.24	36.47	17.24	0.0606624	4.46	3.3	54.8	458.29	2.8	5057	2.72	0.53955	0.4	0.48	2.42	11.62	1.31	0.19	1.07	99.7491
180	760	Quatz gabbro	Elm street		52.71	0.88	16.29	9.007	0.13	5.66	8.37	2.74	1.1	0.465	0.02	0.31	1.25	98.932	1254	37.61	0.913165	328.4	0.23	3.36	4.5	3.4	18.09	38.61	18.24	0.202935	4.72	3.57	41.5	430.25	1.9	5033	2.92	0.52756	0.39	0.45	2.24	11.47	1.32	0.18	1.05	99.7364
181	759	Quatz gabbro	Elm street		54.55	0.84	16.49	8.1072	0.12	5.38	8.3	2.72	0.99	0.101	0.02	0.32	0.98	98.9182	1522	36.75	0.821849	289.8	0.25	4.03	4.4	3.79	15.39	32.13	14.29	0.0440784	3.8	2.81	36.7	445.91	2.06	4855	2.4	0.50358	0.35	0.44	2.13	10.55	1.18	0.17	1.04	99.7164
182	758	Quatz gabbro	Elm street		49.95	1.52	14.85	11.3555	0.15	6.26	8.89	2.39	1.04	0.775	0.02	0.35	1.36	98.9105	1539	50.79	0.863356	223.9	0.24	3.23	3.6	3.45	18.63	40.95	18.53	0.338226	4.71	3.91	21.1	363.56	2.22	8846	3.38	0.91124	0.48	0.52	2.67	12.77	1.4	0.18	1.19	100.157
183	757	Quatz gabbro	Elm street		50.97	1.35	15.3	10.6896	0.15	5.86	9.15	2.47	1.05	0.776	0.02	0.25	1.09	99.1256	1004	47.36	0.871658	293	0.21	3.01	4.1	3.26	19.87	43.29	20.17	0.338662	4.98	4.31	35.7	409.54	1.74	7972	3.69	0.809325	0.51	0.53	2.76	13.08	1.41	0.2	1.17	100.222
184	756	Quatz gabbro	Elm street		50.57	1.27	15.89	10.0778	0.13	5.15	9.1	2.29	1.68	0.845	0.01	0.31	1.39	98.7128	1230	86.04	1.39465	331.2	0.2	3.5	4.6	3.27	19.9	43.43	20.08	0.368775	4.93	4.17	36.3	426.99	1.9	7557	3.69	0.761365	0.46	0.54	2.74	13.24	1.43	0.2	1.15	99.7929
185	755	Quatz gabbro	Elm street		51.19	1.06	15.95	10.1947	0.13	5.3	9.05	2.65	1.31	0.833	0.02	0.2	1.14	99.0277	849	54.82	1.0875	331.1	0.23	3.63	4.5	3.34	22.5	49.67	22.9	0.363538	5.68	4.99	37	433.58	1.84	6329	4.01	0.63547	0.57	0.59	3.11	15.27	1.62	0.22	1.34	99.947
186	754	Quatz gabbro	Elm street		53.61	1.16	15.65	9.58287	0.14	5.27	7.84	2.74	1.56	0.263	0.02	0.28	0.94	99.0559	1114	49.25	1.29503	414.2	0.31	4.22	5.9	4.84	21.31	45.24	19.59	0.114778	5.01	4.19	22.7	414.72	1.4	6966	3.15	0.69542	0.47	0.53	2.66	13.56	1.46	0.23	1.23	100.063
187	753	Quatz gabbro	Elm street		50.82	1.48	14.91	10.9596	0.15	5.01	8.6	2.65	1.24	0.975	0.01	0.3	1.57	98.6746	1300	37.04	1.02939	365	0.27	4.65	7	3.95	25.35	56.37	26.16	0.425509	6.42	5.63	39.6	449.66	2.12	8729	4.62	0.88726	0.6	0.65	3.4	16.58	1.76	0.23	1.37	99.9017
188	752	Quatz gabbro	Elm street		51.93	1.54	14.85	11.0226	0.15	4.94	8.3	2.68	1.43	0.794	0.01	0.19	1	98.8366	784	44.97	1.18711	414.8	0.32	5.14	5	4.58	28.36	60.99	28.29	0.346517	6.99	5.78	47.2	427.82	2.51	8865	4.89	0.92323	0.68	0.72	3.84	18.62	2.1	0.27	1.5	100.024
189	751	Quatz gabbro	Elm street		51.38	1.55	15.38	10.8786	0.15	4.78	8.34	2.85	1.46	0.892	bdl	0.18	0.76	98.6006	699	41.07	1.21202	413.7	0.28	4.82	6.3	4.05	25.52	56.45	25.89	0.389287	6.43	5.48	35.5	443.88	1.97	9049	4.48	0.929225	0.6	0.67	3.41	16.51	1.76	0.26	1.42	99.7985
190	750	Quatz gabbro	Elm street		49.23	2.19	13.69	12.8491	0.17	5.27	8.84	2.43	1.47	1.472	bdl	0.32	0.85	98.7811	1286	46.52	1.22032	399.1	0.39	4.64	5.5	6.06	36.74	80.19	38.18	0.64241	9.41	8.14	59.7	371.89	2.71	12963	6.88	1.3129	0.9	0.92	4.9	23.72	2.58	0.32	1.92	100.445
191	749	Quatz gabbro	Elm street		49.28	2.2	12.39	13.8929	0.18	6.29	8.38	2.05	1.45	1.113	0.01	0.39	0.79	98.4159	1628	46.38	1.20372	357.7	0.41	4.22	4.1	5.99	29.09	64.48	29.98	0.485735	7.53	6.23	34.3	291.45	1.93	13064	5.38	1.3189	0.72	0.81	4.28	20.83	2.27	0.31	1.75	100.116
192	748	Quatz gabbro	Elm street		52.19	2.13	14.86	10.4827	0.16	4.45	7.86	2.69	1.68	0.941	bdl	0.26	0.8	98.5037	1053	56.88	1.39465	470.1	1.23	5.45	6.6	6.2	31.78	67.82	30.6	0.410671	7.71	6.22	56.8	429.23	3.03	12815	5.47	1.27693	0.76	0.82	4.06	20.71	2.14	0.3	1.77	100.108
193	747	Quatz gabbro	Elm street		55.93	0.87	15.25	8.39513	0.16	5.63	6.82	2.72	1.57	0.308	0.02	0.2	1.07	98.9431	899	47.97	1.30334	439.6	0.49	5.56	12.4	5.92	25.49	53.64	23.35	0.134417	6.06	5.02	85.1	381.92	4.1	5256	3.96	0.521565	0.56	0.69	3.45	17.08	1.87	0.25	1.87	99.7444
194	896	Quatz gabbro	Elm street		55.88	0.94	15.37	8.86303	0.14	5.2	6.62	2.66	1.31	0.2	0.02	0.11	1.66	98.973	418	36.39	1.0875	321.4	0.35	4.96	6.3	5.31	17.45	36.12	15.31	0.087284	3.92	3.3	79.4	409.3	3.98	5456	2.91	0.56353	0.43	0.55	2.63	13.62	1.53	0.24	1.4	99.7265
195	11	Quatz gabbro	Elm street		53.5	1.78	15.48	10.0238	0.16	4.01	7.52	2.78	1.56	0.63	0.01	0.12	1.01	98.5838	518	52.41	1.29503	399.4	0.43	5.35	5.8	6.36	29.06	63.23	29.2	0.274945	7.3	6.01	86.2	451.49	4.05	10360	5.23	1.06711	0.72	0.8	3.96	19.79	2.2	0.3	1.74	99.8543
196	S/2-462	Quatz gabbro	Elm street		56.38	1.75	15.08	9.28594	0.15	3.12	6.17	3.33	1.73	0.56	0.01	na	0.89	98.4559	289	51.55	1.43616	751.91	0.715	8.015	7.08	12.065	44.485	90.75	43.145	0.244395	10.76	8.095	128.195	470.475	3.625	bdl	6.965	1.04913	0.959	1.117	5.77	29.86	3.125	0.437	2.96	98.7148
197	462	Quatz gabbro	Elm street		56.62	1.86	15	9.4659	0.16	3.12	6.16	3.35	1.74	0.584	bdl	0.1	0.67	98.8299	378	52.52	1.44446	699.4	0.72	8.24	7.2	11.63	43.52	92.96	42.28	0.254869	10.47	8.62	124.7	433.18	5.83	10344	7.14	1.11507	1	1.09	5.53	28.32	3.12	0.45	2.52	100.117
198	S/2-460	Quatz gabbro	Elm street		58.23	1.65	15.06	7.67529	0.12	2.38	6.06	4.68	1.03	0.53	0.01	na	1.04	98.4653	775	29.335	0.855055	315.4	0.713	10.17	8.455	11.21	42.88	86.24	40.225	0.231303	10.21	7.915	183.28	504.895	5.125	bdl	6.665	0.989175	0.971	1.262	5.96	32.685	3.475	0.463	3.23	98.7407
199	772	Quatz gabbro	Elm street		53.68	0.93	16.39	8.998	0.14	4.91	7.39	2.85	1.81	0.069	0.02	0.18	1.41	98.777	718	61.78	1.50257	518.5	0.32	4.62	7	4.7	17.61	36.04	15.58	0.030113	3.99	3.23	80.7	420.82	3.81	5499	2.99	0.557535	0.42	0.5	2.5	12.72	1.46	0.22	1.25	99.6086
200	773	Quatz gabbro	Elm street		53.89	1.26	15.19	10.1587	0.14	4.59	7.53	2.79	1.61	0.181	0.01	0.15	1.15	98.6497	684	58.56	1.33654	439.2	0.35	5.18	11	5.71	23.12	48.61	20.78	0.078992	5.34	4.3	77.2	421.58	3.9	7501	3.66	0.75537	0.53	0.6	3.02	15.39	1.7	0.24	1.47	99.6942
201	774	Quatz gabbro	Elm street		53.45	1.3	15.46	9.76283	0.13	4.32	7.95	2.82	1.51	0.163	bdl	0.25	1.04	98.1558	1014	48.96	1.25353	424.2	0.33	4.83	8.5	4.91	20.94	43.63	19.33	0.0711365	4.9	4.11	77.3	457.58	3.69	7886	3.36	0.77935	0.49	0.56	2.8	13.91	1.64	0.21	1.37	99.2695
202	775	Quatz gabbro	Elm street		55.19	1.01	15.78	9.38491	0.12	4.18	7.35	2.92	1.61	0.102	0.01	0.03	0.95	98.6369	134	66.18	1.33654	398.7	0.31	5.53	5.6	4.97	20.62	41.78	16.84	0.0445148	4.44	3.42	75.7	467.02	3.55	6094	2.89	0.605495	0.41	0.49	2.55	12.71	1.5	0.21	1.32	99.462
203	777	Quatz gabbro	Elm street		53.62	1.35	15.07	10.0148	0.13	3.83	7.93	2.81	1.65	0.957	bdl	0.13	0.81	98.3018	529	53.78	1.36975	554.5	0.46	5.91	5.9	7.19	49.59	107.46	48.19	0.417654	12.08	9.43	159.7	445.02	6.91	8106	7.56	0.809325	1.02	1.05	5.68	28.05	3.03	0.41	2.25	99.4228
204	778	Quatz gabbro	Elm street		51.25	1.52	14.67	11.8054	0.14	4.69	8.48	2.66	1.37	0.99	bdl	0.17	0.52	98.2654	824	42.26	1.13731	419.4	0.35	4.58	5.8	5.46	33.72	74.19	34.83	0.432056	8.58	7.03	64.7	414.62	3.14	9283	6	0.91124	0.81	0.87	4.5	22.61	2.39	0.31	1.79	99.5187
205	776	Quatz gabbro	Elm street		51.17	1.56	13.71	12.3093	0.16	5.16	8.22	2.43	1.48	1.017	0.01	0.27	0.75	98.2463	1102	46.55	1.22862	459.1	0.35	4.95	5.3	5.28	35.58	78.17	37.42	0.443839	9.1	7.76	55.1	345.56	2.82	9251	6.43	0.93522	0.83	0.91	4.69	23.23	2.51	0.33	1.87	99.5228
206	779	Quatz gabbro	Elm street		52.08	1.51	15.6	10.9596	0.13	4.16	8.2	2.93	1.36	0.918	bdl	0.16	0.74	98.7476	635	40.33	1.129	438.4	0.37	4.57	6	5.95	35.88	78.38	37.55	0.400634	9.14	7.51	40.4	467.49	2.24	8958	6.3	0.905245	0.83	0.9	4.62	22.62	2.47	0.34	1.88	99.9361
207	780	Quatz gabbro	Elm street		52.01	1.42	14.91	10.9596	0.14	4.84	8.3	2.68	1.3	0.875	0.01	0.21	0.83	98.4846	772	41.36	1.0792	413.3	0.33	4.57	4.5	4.78	28.66	62.74	29.37	0.381867	7.33	5.87	55.2	421.53	2.81	8502	5.03	0.85129	0.7	0.77	3.88	19.16	2.19	0.28	1.79	99.6268
208	781	Quatz gabbro	Elm street		52.04	1.51	14.62	11.0405	0.15	4.86	8.24	2.9	1.51	0.929	0.01	0.23	1.05	99.0895	918	48.3	1.25353	437	0.32	4.9	3.9	5.22	30.64	66.77	31.11	0.405434	7.83	6.76	63.3	409.13	3.17	8790	5.51	0.905245	0.76	0.82	4.1	20.48	2.18	0.3	1.85	100.279
209	782	Quatz gabbro	Elm street		52.71	1.21	14.79	10.4557	0.15	5.35	7.74	2.7	1.66	0.77	0.02	0.2	0.88	98.6357	805	51.84	1.37805	492.4	0.35	5	7.4	5.02	26.98	58.01	27.16	0.336043	6.61	5.86	51.7	393.84	2.59	7172	4.61	0.725395	0.62	0.74	3.64	17.65	1.96	0.27	1.55	99.6394
210	783	Quatz gabbro	Elm street		51.39	1.48	14.83	11.0495	0.15	4.97	8.94	2.55	1.32	1.164	0.01	0.15	0.7	98.7035	604	43.14	1.0958	425.7	0.35	4.33	4.5	5.23	36.41	79.82	37.12	0.507993	9.07	7.41	53.6	420.62	2.7	8893	6.55	0.88726	0.87	0.93	4.68	23.58	2.41	0.34	1.96	99.8661
211	784	Quatz gabbro	Elm street		51.63	1.53	15.6	10.5727	0.14	5.16	6.39	3.31	1.8	1.053	0.01	0.05	1.48	98.7257	179	52.69	1.49427	536.2	0.46	5.51	3.3	6.78	38.1	82.41	38.98	0.45955	9.45	7.91	40.9	379.82	2.22	8993	6.31	0.917235	0.82	0.9	4.47	22.4	2.35	0.31	1.91	99.8559
212	785	Quatz gabbro	Elm street		50.91	2.13	14.67	11.7874	0.17	5.28	6.56	2.66	1.79	0.88	0.01	0.15	1.32	98.3174	628	61.01	1.48597	524.8	0.48	4.64	4.3	7.78	27.91	60.67	28.56	0.38405	6.94	5.99	66.5	342.9	2.97	12530	5.06	1.27693	0.68	0.74	3.95	18.84	2.01	0.28	1.63	99.8482
213	786	Quatz gabbro	Elm street		52.85	1.15	14.69	10.1857	0.15	5.5	7.03	2.32	1.71	0.949	0.02	0.19	1.76	98.5047	836	56.37	1.41956	482	0.31	4.8	27.4	4.94	36.47	82.57	37.44	0.414163	9.21	7.74	53	396.29	2.59	6845	6.53	0.689425	0.9	0.96	4.62	24.41	2.53	0.34	2	99.4894
214	787	Quatz gabbro	Elm street		55.78	0.95	15.19	7.72928	0.13	4.78	7.18	2.51	1.94	0.408	0.02	0.24	1.98	98.8373	982	57.94	1.61049	706.7	0.63	9.85	9.7	7.26	36.3	76.99	31.85	0.178059	8.16	6.68	67.8	403.39	3.53	5486	5.38	0.569525	0.78	0.93	4.49	24.65	2.71	0.38	2.34	99.6998
215	788	Quatz gabbro	Elm street		53.56	1.95	16.34	9.12397	0.15	3.86	7.62	3.09	1.51	0.63	bdl	0.14	0.91	98.884	536	48.3	1.25353	417.2	0.39	6.04	8.2	5.98	27.17	58.81	26.18	0.274945	6.51	5.64	83.1	518.42	3.73	11287	4.38	1.16902	0.63	0.7	3.32	17.38	1.84	0.28	1.47	100.264
216	789	Quatz gabbro	Elm street		54.8	1.34	15.3	8.88103	0.16	4.91	7.53	2.75	1.49	0.474	0.02	0.07	0.98	98.705	303	56.69	1.23692	456.4	0.4	5.59	6.2	5.83	26.82	56.2	24.6	0.206863	6.24	5.05	70.8	467.51	3.39	7881	4.33	0.80333	0.61	0.7	3.37	17.39	1.91	0.25	1.5	99.7084
217	790	Quatz gabbro	Elm street		54.56	1.53	14.16	9.98778	0.18	5.26	7.28	2.17	1.87	0.58	0.02	0.03	0.95	98.5778	114	72.23	1.55238	674.3	0.46	5.47	5	6.46	29.17	61.8	28.8	0.253124	7.07	5.78	83.5	374.48	4.1	9081	4.79	0.917235	0.67	0.79	3.95	19.45	2.11	0.32	1.87	99.7079
218	792	Quatz gabbro	Elm street		53.48	1.48	14.92	9.87081	0.18	5.29	8.04	2.51	1.44	0.636	0.02	0.13	0.94	98.9368	662	56.31	1.19542	470.8	0.43	4.78	13.4	6.08	30.86	69.97	29.8	0.277563	7.48	6.24	67	421.43	3.31	8790	5.46	0.88726	0.72	0.77	3.92	19.85	2.17	0.3	1.75	100.071
219	793	Quatz gabbro	Elm street		54.99	1.04	15	9.51089	0.15	4.77	7.22	2.71	1.64	0.552	0.02	0.06	0.95	98.6129	256	55.59	1.36145	485.3	0.32	5.56	6.3	4.77	29.2	62	28.35	0.240904	7.02	5.83	83.9	446.12	3.9	6249	4.87	0.62348	0.72	0.79	3.83	19.93	2.11	0.31	1.82	99.453
220	799	Quatz gabbro	Elm street		56.09	1.73	15.11	9.05199	0.13	2.92	6.79	2.07	2.91	0.522	bdl	0.14	1.15	98.614	603	113.68	2.41574	822.9	0.92	10.64	9	13.11	39.74	84.68	38.76	0.227811	9.68	8.24	93.4	410.22	4.41	10064	7.09	1.03714	0.95	1.16	5.65	29.41	3.3	0.47	2.77	99.9067
221	800	Quatz gabbro	Elm street		57.66	1.54	14.91	8.94401	0.14	3.12	5.87	3.34	2.05	0.501	bdl	0.05	0.94	99.065	185	61.61	1.70181	693.5	0.67	8.31	7.3	10.18	41.12	86.46	37.9	0.218646	9.65	7.35	125.6	401.82	5.93	9009	6.43	0.92323	0.87	1.03	5.15	26.53	2.88	0.41	2.44	100.192
222	805	Quatz gabbro	Elm street		55.16	1.97	14.87	10.4377	0.18	3.11	5.92	3.24	1.94	0.698	bdl	0.05	0.98	98.5557	167	60.31	1.61049	777.4	0.68	7.11	6.2	10.48	40.13	87.02	40.63	0.304621	10.09	8.32	71.1	412.7	3.58	11552	6.98	1.18102	0.96	1.04	5.14	27.02	2.82	0.4	2.14	99.9423
223	801	Quatz gabbro	Elm street		58.72	1.48	14.55	8.57509	0.13	3	4.91	3.9	2.11	0.465	bdl	0.09	0.78	98.7101	355	75.75	1.75162	701.8	0.73	9.48	5.7	10.89	43.35	89.68	38.32	0.202935	10.06	8.04	135	359.33	6.18	8697	6.71	0.88726	0.9	1.02	5.22	26.51	2.78	0.41	2.44	99.8178
224	S/2-483	Quatz gabbro	Elm street		56.56	1.77	14.67	9.69984	0.15	2.87	5.63	3.16	2	0.6	0.01	na	1.03	98.1498	175	60.635	1.6603	667.785	0.792	9.48	12.805	12.14	46.04	95.595	45.72	0.261852	11.24	8.78	143.26	402.675	4.165	bdl	7.515	1.06112	1.052	1.145	5.605	30.455	3.235	0.456	2.99	98.3825
225	803	Quatz gabbro	Elm street		53.22	1.55	14.73	12.8401	0.11	4.6	2.99	2.75	2.74	0.473	bdl	0.89	1.94	98.8331	3780	85.45	2.27461	858.2	0.67	12.94	4.2	11.05	42.22	93.86	41.17	0.206427	10.54	7.99	132.1	184.27	6.04	9128	6.67	0.929225	0.92	1.12	5.44	27.46	2.98	0.41	2.46	100.334
226	484	Quatz gabbro	Elm street		56.57	1.72	14.86	9.50189	0.13	2.87	5.96	3.5	1.58	0.557	bdl	0.09	0.9	98.2389	354	45.3	1.31164	546.4	0.68	7.52	6.1	10.45	40.02	85.56	39.49	0.243086	9.83	8.18	113.3	439.37	4.91	10214	6.52	1.03114	0.9	1	5.1	26.2	2.81	0.38	2.36	99.4867
227	964	Quatz gabbro	Elm street		53.17	1.05	16.59	8.71006	0.13	4.68	8.24	2.86	1.39	0.735	0.01	0.3	0.97	98.8351	1153	45.83	1.15391	368.9	0.3	4.45	8.8	4.48	24.58	52.63	24.2	0.320769	5.98	4.68	56.6	466.65	2.77	6065	4.13	0.629475	0.53	0.6	3	15.1	1.6	0.22	1.29	99.746
228	963	Quatz gabbro	Elm street		52.55	1.46	15.58	9.9068	0.14	4.85	8.02	2.81	1.51	0.728	0.01	0.25	0.8	98.6148	951	46.55	1.25353	407	0.27	4.79	6.1	3.62	25.4	54.45	24.62	0.317714	6.19	5.12	69	431.6	3.27	8672	4.18	0.87527	0.57	0.6	3.22	16.06	1.78	0.23	1.34	99.7731
229	966	Quatz gabbro	Elm street		51.9	1.39	15.13	10.5367	0.14	5.04	8.43	2.53	1.5	0.798	0.01	0.16	0.81	98.3747	633	50.64	1.24523	415	0.3	4.25	5	4.52	25.36	54.42	25.9	0.348263	6.27	5.32	54.2	409.31	2.63	8165	4.34	0.833305	0.59	0.66	3.39	16.64	1.79	0.26	1.35	99.459
230	962	Quatz gabbro	Elm street		51.64	1.46	15.55	10.5996	0.14	4.81	8.7	2.69	1.4	0.825	0.01	0.16	0.7	98.6846	706	46.45	1.16221	397.8	0.28	4.17	4.4	4.35	24.74	54.21	25.26	0.360046	6.18	5.3	59.5	438.97	2.78	8830	4.37	0.87527	0.62	0.64	3.31	16.23	1.75	0.23	1.38	99.8441
231	961	Quatz gabbro	Elm street		53.02	1.29	16.47	9.84381	0.14	4.06	7.95	2.89	1.55	0.615	bdl	0.12	1.03	98.9788	454	50.55	1.28673	433.8	0.33	4.73	8	4.57	26.7	56.28	24.96	0.268398	6.24	4.91	55.2	494.16	2.79	7676	4.24	0.773355	0.56	0.64	3.35	16.57	1.75	0.24	1.51	99.9969
232	960	Quatz gabbro	Elm street		55	0.76	16.11	8.59309	0.12	4.05	7.52	2.94	1.81	0.536	bdl	0.06	1.43	98.9291	217	58.78	1.50257	442.4	0.25	5.18	7.8	3.62	23.25	48.83	21.88	0.233921	5.62	4.55	63.8	456.65	3.06	4569	4.01	0.45562	0.51	0.6	2.96	15.23	1.62	0.23	1.37	99.5933
233	959	Quatz gabbro	Elm street		55.74	0.81	17.47	7.61231	0.12	3.58	7.5	3	1.78	0.154	bdl	0.09	1.23	99.0863	360	56.05	1.47767	426.2	0.33	5.34	13.9	5.09	20.8	42.83	18.36	0.0672087	4.63	3.53	86.5	504.87	3.93	4733	3	0.485595	0.43	0.53	2.52	13.53	1.54	0.23	1.3	99.7781
234	975	Quatz gabbro	Elm street		49.79	2.03	13.32	12.4802	0.17	4.31	9.43	2.08	2.03	1.035	bdl	0.17	1.21	98.0552	704	79.31	1.6852	519.6	0.36	4.59	5.5	5.62	31.93	70.74	34.97	0.451695	8.28	7.33	68.8	407.6	3.43	12034	6.37	1.21698	0.83	0.9	4.72	23.28	2.5	0.32	1.81	99.5876
235	973	Quatz gabbro	Elm street		55.09	1.93	14.96	10.1138	0.17	3.25	6.45	3.11	2.07	0.639	bdl	0.14	0.89	98.8128	577	54.13	1.71841	627.1	0.62	6.82	5.1	9.96	38.68	83.53	37.6	0.278872	9.58	7.89	102.5	456.09	4.9	11361	6.65	1.15704	0.93	0.98	5.2	25.88	2.86	0.38	2.19	100.211
236	974	Quatz gabbro	Elm street		55.55	1.95	14.86	9.86181	0.15	3.06	6.52	3.25	1.69	0.62	bdl	0.18	0.76	98.4518	698	48.08	1.40295	562.1	0.63	6.98	6.4	9.64	39.25	84.55	38.97	0.27058	9.62	8.26	98.9	439.53	4.76	11436	6.84	1.16902	0.87	1.02	5.27	25.46	2.71	0.4	2.16	99.8601
237	901	Granophyre	Elm street		69	0.83	12.59	6.51455	0.07	1.35	1.32	4.29	2.54	0.198	bdl	na	0.5	99.2026	bdl	105.06	2.10858	618.4	0.75	12.14	3.8	11.08	56.3	111.8	45.76	0.0864112	13.03	7.86	204.1	161.87	9.4	4730	5.78	0.497585	0.76	0.78	4.14	20.87	2.3	0.31	2	99.8437
238	903	Granophyre	Elm street		69.81	0.8	12.56	5.46179	0.06	1.13	1.51	3.72	2.54	0.197	bdl	na	0.72	98.5088	bdl	66.04	2.10858	773.1	0.78	10.42	2.9	10.97	45.07	84.54	38.33	0.0859747	10.63	6.86	195.4	157.7	8.88	4607	4.93	0.4796	0.73	0.73	4.03	19.46	2.09	0.31	1.84	99.1383
239	902	Granophyre	Elm street		68.52	0.82	12.52	6.43357	0.07	1.41	1.2	4.09	2.86	0.197	bdl	0.01	0.6	98.7306	bdl	111.92	2.37423	715.2	0.75	11.29	2.7	10.6	42.64	89.22	36.4	0.0859747	10.19	6.32	202.2	153.92	9.07	4756	4.8	0.49159	0.66	0.8	4	20.83	2.29	0.34	2.18	99.3773
240	W-17-1	Roof mafic norite	Creighton		47.07	0.94	17.53	10.6446	0.16	6.82	8.46	2.54	0.96	0.178	0.01	0.21	2.78	845	37.94	318	0.796944	2.6	0.53	4.39	0.23	17.69	33.46	3.71	292.69	0.0776828	13.89	64.4	1.67	2.89	1.15	3.48	0.6	0.56353	4.15	21.72	0.89	2.56	0.34	2.27	0.31	98.527
241	W-17-2	Roof mafic norite	Creighton		46.87	0.92	17.73	10.2217	0.14	6.76	8.15	1.92	1.56	0.179	0.01	0.12	4.03	476	55.97	550.6	1.29503	2.55	0.48	4.29	0.21	17.17	32.05	3.54	309.25	0.0781192	12.91	60	1.63	2.77	1.03	3.31	0.56	0.55154	3.84	20.29	0.81	2.26	0.31	2.02	0.26	98.8134
242	W-17-3	Roof mafic norite	Creighton		46.99	0.95	17.7	10.2127	0.14	6.7	7.64	2.06	1.52	0.181	0.01	0.19	3.96	771	56	568	1.26183	2.65	0.51	4.45	0.22	17.94	33.74	3.69	297.49	0.078992	13.65	62.8	1.72	2.99	1.08	3.61	0.59	0.569525	4.06	21.09	0.87	2.49	0.33	2.17	0.3	98.4913
243	W-17-4	Roof mafic norite	Creighton		47.05	0.94	17.4	10.4827	0.15	6.91	9.34	2.34	0.82	0.176	0.01	0.24	3.16	954	30.4	298.3	0.680723	2.4	0.44	3.94	0.2	16.04	30.58	3.38	295.85	0.0768099	12.64	55.5	1.42	2.66	1.01	3.27	0.54	0.56353	3.66	20.38	0.82	2.4	0.32	2.02	0.28	99.2413
244	W-17-5	Roof mafic norite	Creighton		46.61	0.9	17.76	10.1857	0.14	6.85	8.01	2.02	1.56	0.174	0.02	0.14	3.92	603	57.89	586	1.29503	2.47	0.47	4.12	0.22	16.53	31.21	3.39	314.19	0.0759371	12.83	60.6	1.52	2.7	1	3.25	0.54	0.53955	3.71	19.98	0.81	2.33	0.32	2.02	0.27	98.5167
245	294	Roof mafic norite	Creighton		46.89	0.91	17.96	10.1497	0.14	6.82	8.63	1.94	1.47	0.168	bdl	0.14	3.63	626	56.47	550.6	1.22032	2.64	0.49	4.33	0.21	17.31	32.71	3.55	349.59	0.0733186	12.94	61.1	1.57	2.87	1	3.46	0.6	0.545545	3.85	19.64	0.82	2.51	0.31	2.18	0.28	99.0736
	Fig. 5	1-101
	Fig. 7a	2-245			* Total Fe presented as FeO
	Fig. 7c	2-60; 83-102; 118-239			bdl - below detection limit; na-not analyzed
	Fig. 7d	2-49; 61-82; 102-117; 240-245
