# Supplementary material for: Evidence for igneous differentiation in Sudbury Igneous Complex and impact-driven evolution of terrestrial planet proto-crusts
Source: Nat Commun. 2019 Jan 31;10:508. doi: 10.1038/s41467-019-08467-9 (PMC6355857; doi:10.1038/s41467-019-08467-9)
Supplement: Supplementary file 4 — Supplementary Data 2 [file 41467_2019_8467_MOESM4_ESM.xls]

## Sheet: Table 2
Table 2. Sm-Nd isotopic analyses for blocks of mafic norite from the Elm street and Creighton traverses, South Range (Sudbury Igneous Complex, Canada) (Fig. 7c)
Sample	Height	Rock type	Section	Sm	Nd	147Sm/144Nd	± 0.4%	143 Nd/144Nd	2se	T (Ma)	eps(T)	T-DM
	(m)			(ppm)	(ppm)		0.004					De Paolo
James-24	1354.14	Block of mafic norite	Creighton	2.044	10.941	0.11294	0.00045176	0.511188	1e-05	1850	-8.50523	2818
James-25	1359.1	Block of mafic norite	Creighton	2.423	13.28	0.1103	0.0004412	0.511204	1e-05	1850	-7.56354	2719
James-27	1371.66	Block of mafic norite	Creighton	2.5	13.451	0.11236	0.00044944	0.511202	1.4e-05	1850	-8.09235	2780
S/2-469	2985	Block of mafic norite	Elm street	3.788	20.722	0.1105	0	0.511245	1.2e-05	1850	-6.79178	2660
S/2-470	2968	Block of mafic norite	Elm street	4.026	21.688	0.1122	0	0.511222	1.2e-05	1850	-7.6481	2742
S/2-472	2939	Block of mafic norite	Elm street	5.244	27.402	0.11567	0	0.511264	1.2e-05	1850	-7.65473	2776
Laboratory assistance by Leena Järvinen and Arto Pulkkinen are acknowledged
For methods see e.g. Peltonen et al (2002, Lithos 63, 151-164).
Measurements were made on VG Sector 54 mass-spectrometer.
Error in 147Sm/144Nd is 0.4%
143Nd/144Nd ratio is normalized to 146Nd/144Nd=0.7219
Long-term average 143Nd/144Nd for the La Jolla standard at GTK is 0.511848±0.000012 (standard deviation for 100 measurements during years 2011-2012)
La Jolla during this session: 0.511855±0.000010
